# Supplementary material for: Artificial Intelligence Design for Race-Based Prostate Cancer Stage Classification With Multilayer Perceptron: Feature Selection Optimization Approach
Source: JMIR Form Res. 2026 Apr 16;10:e82587. doi: 10.2196/82587 (PMC13086062; doi:10.2196/82587)
Supplement: Multimedia Appendix 1 [file formative-v10-e82587-s001.xlsx]

## Sheet: MultimediaAppendix2
sample	id	disease_type	case_id	submitter_id	primary_site	alcohol_history.exposures	race.demographic	gender.demographic	ethnicity.demographic	vital_status.demographic	age_at_index.demographic	days_to_birth.demographic	year_of_birth.demographic	year_of_death.demographic	primary_site.project	project_id.project	disease_type.project	name.project	name.program.project	tissue_source_site_id.tissue_source_site	code.tissue_source_site	name.tissue_source_site	project.tissue_source_site	bcr_id.tissue_source_site	days_to_death.demographic	entity_submitter_id.annotations	notes.annotations	submitter_id.annotations	classification.annotations	entity_id.annotations	created_datetime.annotations	annotation_id.annotations	entity_type.annotations	updated_datetime.annotations	case_id.annotations	state.annotations	category.annotations	status.annotations	case_submitter_id.annotations	synchronous_malignancy.diagnoses	days_to_diagnosis.diagnoses	last_known_disease_status.diagnoses	tissue_or_organ_of_origin.diagnoses	days_to_last_follow_up.diagnoses	age_at_diagnosis.diagnoses	primary_diagnosis.diagnoses	prior_malignancy.diagnoses	year_of_diagnosis.diagnoses	secondary_gleason_grade.diagnoses
TCGA-XK-AAK1-01A	1bc21d56-299d-40bc-b9c8-c74db990611e	Adenomas and Adenocarcinomas	1bc21d56-299d-40bc-b9c8-c74db990611e	TCGA-XK-AAK1	Prostate gland	Not Reported	white	male	not reported	Alive	62	-22965	1950		Prostate gland	TCGA-PRAD	['Cystic, Mucinous and Serous Neoplasms', 'Adenomas and Adenocarcinomas', 'Ductal and Lobular Neoplasms']	Prostate Adenocarcinoma	TCGA	74c23bc7-0548-5928-96c0-616b97ca2171	XK	Mayo Clinic Arizona	Prostate adenocarcinoma	NCH		TCGA-XK-AAK1	During Enrollment it was found that the patient had a prior skin malignancy where dates and txreatment information are unknown.	26860	Notification	1bc21d56-299d-40bc-b9c8-c74db990611e	2015-02-24T00:00:00	21720488-e499-5fb4-bc18-e36037fe3c76	case	2018-08-23T16:32:20.747393-05:00	1bc21d56-299d-40bc-b9c8-c74db990611e	released	History of unacceptable prior treatment related to a prior/other malignancy	Approved	TCGA-XK-AAK1	No	0	not reported	Prostate gland	979	22965	Adenocarcinoma, NOS	yes	2012	Pattern 3
TCGA-EJ-A46E-01A	a608bf0e-a932-4541-8439-2ffb9f6294b0	Adenomas and Adenocarcinomas	a608bf0e-a932-4541-8439-2ffb9f6294b0	TCGA-EJ-A46E	Prostate gland	Not Reported	white	male	not hispanic or latino	Alive	57	-21054	1954		Prostate gland	TCGA-PRAD	['Cystic, Mucinous and Serous Neoplasms', 'Adenomas and Adenocarcinomas', 'Ductal and Lobular Neoplasms']	Prostate Adenocarcinoma	TCGA	004844ca-ead5-564e-83aa-dd7ff27c293f	EJ	University of Pittsburgh	Prostate adenocarcinoma	IGC		['TCGA-EJ-A46E', 'TCGA-EJ-A46E']	['Subject qualified in error due to absence of malignancy in the tumor', 'Upon re-review, no tumor was found in the tumor sample.']	['17248', '17241']	['Notification', 'Notification']	['a608bf0e-a932-4541-8439-2ffb9f6294b0', 'a608bf0e-a932-4541-8439-2ffb9f6294b0']	['2013-09-03T00:00:00', '2013-09-03T00:00:00']	['282890a4-c983-54e4-89eb-8810018bdcc2', '91a20b84-e97e-5428-9411-a5f72f4fd09c']	['case', 'case']	['2018-08-23T16:32:20.747393-05:00', '2018-08-23T16:32:20.747393-05:00']	['a608bf0e-a932-4541-8439-2ffb9f6294b0', 'a608bf0e-a932-4541-8439-2ffb9f6294b0']	['released', 'released']	['Qualified in error', 'Pathology outside specification']	['Approved', 'Approved']	['TCGA-EJ-A46E', 'TCGA-EJ-A46E']	No	0	not reported	Prostate gland	524	21054	Adenocarcinoma, NOS	no	2011	Pattern 4
TCGA-HC-7748-01A	f6040682-4999-4d71-abc2-354b473c6980	Adenomas and Adenocarcinomas	f6040682-4999-4d71-abc2-354b473c6980	TCGA-HC-7748	Prostate gland	Not Reported	white	male	not hispanic or latino	Alive	60	-22072	1951		Prostate gland	TCGA-PRAD	['Cystic, Mucinous and Serous Neoplasms', 'Adenomas and Adenocarcinomas', 'Ductal and Lobular Neoplasms']	Prostate Adenocarcinoma	TCGA	c94737b5-5b26-54a3-bfc6-40bc2b84a7a7	HC	International Genomics Consortium	Prostate adenocarcinoma	IGC		TCGA-HC-7748	Prior malignancy R kidney cancer. No systemic chemotherapy or radiation.	11875	Notification	f6040682-4999-4d71-abc2-354b473c6980	2012-10-31T00:00:00	2fd57ab6-364b-5a61-b3b2-11d0da15e1e0	case	2018-08-23T16:32:20.747393-05:00	f6040682-4999-4d71-abc2-354b473c6980	released	Prior malignancy	Approved	TCGA-HC-7748	Not Reported	0	not reported	Prostate gland	792	22072	Adenocarcinoma, NOS	yes	2011	Pattern 3
TCGA-EJ-5542-01A	5a92ec4c-36ee-4588-aca2-e3303f29c7ad	Adenomas and Adenocarcinomas	5a92ec4c-36ee-4588-aca2-e3303f29c7ad	TCGA-EJ-5542	Prostate gland	Not Reported	white	male	not hispanic or latino	Alive	60	-21942	1950		Prostate gland	TCGA-PRAD	['Cystic, Mucinous and Serous Neoplasms', 'Adenomas and Adenocarcinomas', 'Ductal and Lobular Neoplasms']	Prostate Adenocarcinoma	TCGA	004844ca-ead5-564e-83aa-dd7ff27c293f	EJ	University of Pittsburgh	Prostate adenocarcinoma	IGC		TCGA-EJ-5542	Prior malignancy melanoma. No systemic chemotherapy or radiation.	11859	Notification	5a92ec4c-36ee-4588-aca2-e3303f29c7ad	2012-10-31T00:00:00	3266a2a8-02bd-5981-9e72-2e79c0ad5d7e	case	2018-08-23T16:32:20.747393-05:00	5a92ec4c-36ee-4588-aca2-e3303f29c7ad	released	Prior malignancy	Approved	TCGA-EJ-5542	Not Reported	0	not reported	Prostate gland	1513	21942	Adenocarcinoma, NOS	yes	2010	Pattern 4
TCGA-XK-AAJ3-01A	06c9eb11-6018-4015-9fbe-b46886b2c3e0	Adenomas and Adenocarcinomas	06c9eb11-6018-4015-9fbe-b46886b2c3e0	TCGA-XK-AAJ3	Prostate gland	Not Reported	white	male	not reported	Alive	56	-20604	1954		Prostate gland	TCGA-PRAD	['Cystic, Mucinous and Serous Neoplasms', 'Adenomas and Adenocarcinomas', 'Ductal and Lobular Neoplasms']	Prostate Adenocarcinoma	TCGA	74c23bc7-0548-5928-96c0-616b97ca2171	XK	Mayo Clinic Arizona	Prostate adenocarcinoma	NCH		TCGA-XK-AAJ3	extent and type of chemotherapy unknown	20851	Notification	06c9eb11-6018-4015-9fbe-b46886b2c3e0	2014-06-19T00:00:00	3422d11d-ba34-5daf-a94a-cd95cd552a12	case	2018-08-23T16:32:20.747393-05:00	06c9eb11-6018-4015-9fbe-b46886b2c3e0	released	History of unacceptable prior treatment related to a prior/other malignancy	Approved	TCGA-XK-AAJ3	No	0	not reported	Prostate gland	1262	20604	Adenocarcinoma, NOS	yes	2010	Pattern 4
TCGA-EJ-A46H-01A	cec1d2ff-36e6-497e-892c-b329724b4722	Adenomas and Adenocarcinomas	cec1d2ff-36e6-497e-892c-b329724b4722	TCGA-EJ-A46H	Prostate gland	Not Reported	black or african american	male	not hispanic or latino	Alive	60	-22059	1952		Prostate gland	TCGA-PRAD	['Cystic, Mucinous and Serous Neoplasms', 'Adenomas and Adenocarcinomas', 'Ductal and Lobular Neoplasms']	Prostate Adenocarcinoma	TCGA	004844ca-ead5-564e-83aa-dd7ff27c293f	EJ	University of Pittsburgh	Prostate adenocarcinoma	IGC		['TCGA-EJ-A46H', 'TCGA-EJ-A46H']	['Upon re-review, no tumor was found in the tumor sample.', 'Subject qualified in error due to absence of malignancy in the tumor']	['17242', '17249']	['Notification', 'Notification']	['cec1d2ff-36e6-497e-892c-b329724b4722', 'cec1d2ff-36e6-497e-892c-b329724b4722']	['2013-09-03T00:00:00', '2013-09-03T00:00:00']	['3cdedd8b-9ffe-5628-8e7b-cf25656d72db', '7e4d7788-c833-57b9-80a3-0c1622a6b826']	['case', 'case']	['2018-08-23T16:32:20.747393-05:00', '2018-08-23T16:32:20.747393-05:00']	['cec1d2ff-36e6-497e-892c-b329724b4722', 'cec1d2ff-36e6-497e-892c-b329724b4722']	['released', 'released']	['Pathology outside specification', 'Qualified in error']	['Approved', 'Approved']	['TCGA-EJ-A46H', 'TCGA-EJ-A46H']	No	0	not reported	Prostate gland	724	22059	Adenocarcinoma, NOS	no	2012	Pattern 4
TCGA-HC-7741-01C	231a45e7-ad33-4789-a9fc-74ce7a18fcc3	Adenomas and Adenocarcinomas	231a45e7-ad33-4789-a9fc-74ce7a18fcc3	TCGA-HC-7741	Prostate gland	Not Reported	white	male	not hispanic or latino	Alive	67	-24608	1939		Prostate gland	TCGA-PRAD	['Cystic, Mucinous and Serous Neoplasms', 'Adenomas and Adenocarcinomas', 'Ductal and Lobular Neoplasms']	Prostate Adenocarcinoma	TCGA	c94737b5-5b26-54a3-bfc6-40bc2b84a7a7	HC	International Genomics Consortium	Prostate adenocarcinoma	IGC		TCGA-HC-7741	FFPE validation	21139	Notification	231a45e7-ad33-4789-a9fc-74ce7a18fcc3	2014-07-16T00:00:00	4a854f55-ba0c-5cfa-b445-b726584b5d15	case	2018-08-23T16:32:20.747393-05:00	231a45e7-ad33-4789-a9fc-74ce7a18fcc3	released	Item is noncanonical	Approved	TCGA-HC-7741	No	0	not reported	Prostate gland	2725	24608	Adenocarcinoma, NOS	no	2006	Pattern 4
TCGA-EJ-7312-01B	00dda860-53c3-4ab2-8294-73e291adf9d2	Adenomas and Adenocarcinomas	00dda860-53c3-4ab2-8294-73e291adf9d2	TCGA-EJ-7312	Prostate gland	Not Reported	white	male	not hispanic or latino	Alive	58	-21292	1953		Prostate gland	TCGA-PRAD	['Cystic, Mucinous and Serous Neoplasms', 'Adenomas and Adenocarcinomas', 'Ductal and Lobular Neoplasms']	Prostate Adenocarcinoma	TCGA	004844ca-ead5-564e-83aa-dd7ff27c293f	EJ	University of Pittsburgh	Prostate adenocarcinoma	IGC		TCGA-EJ-7312	Patient had previous cancer in thyroid gland and unknown radiation and chemotherapy.	21477	Notification	00dda860-53c3-4ab2-8294-73e291adf9d2	2014-07-31T00:00:00	51fdc290-5a37-5fe3-882d-4634b542a431	case	2018-08-23T16:32:20.747393-05:00	00dda860-53c3-4ab2-8294-73e291adf9d2	released	History of unacceptable prior treatment related to a prior/other malignancy	Approved	TCGA-EJ-7312	No	0	not reported	Prostate gland	1099	21292	Adenocarcinoma, NOS	yes	2011	Pattern 3
TCGA-G9-6364-01A	f8d8b417-5945-42a5-850a-fbc04b4f0e61	Adenomas and Adenocarcinomas	f8d8b417-5945-42a5-850a-fbc04b4f0e61	TCGA-G9-6364	Prostate gland	Not Reported	white	male	not hispanic or latino	Alive	72	-26603	1937		Prostate gland	TCGA-PRAD	['Cystic, Mucinous and Serous Neoplasms', 'Adenomas and Adenocarcinomas', 'Ductal and Lobular Neoplasms']	Prostate Adenocarcinoma	TCGA	93d73531-e5df-50f8-8863-84fada6752c0	G9	Roswell Park	Prostate adenocarcinoma	IGC		TCGA-G9-6364	Pt with synchronous bladder cancer	12119	Notification	f8d8b417-5945-42a5-850a-fbc04b4f0e61	2012-11-10T00:00:00	54a62def-ce9c-55ac-b119-5aa3468b3e0f	case	2018-08-23T16:32:20.747393-05:00	f8d8b417-5945-42a5-850a-fbc04b4f0e61	released	Synchronous malignancy	Approved	TCGA-G9-6364	Not Reported	0	not reported	Prostate gland	1198	26603	Adenocarcinoma, NOS	yes	2009	Pattern 4
TCGA-G9-6364-11A	f8d8b417-5945-42a5-850a-fbc04b4f0e61	Adenomas and Adenocarcinomas	f8d8b417-5945-42a5-850a-fbc04b4f0e61	TCGA-G9-6364	Prostate gland	Not Reported	white	male	not hispanic or latino	Alive	72	-26603	1937		Prostate gland	TCGA-PRAD	['Cystic, Mucinous and Serous Neoplasms', 'Adenomas and Adenocarcinomas', 'Ductal and Lobular Neoplasms']	Prostate Adenocarcinoma	TCGA	93d73531-e5df-50f8-8863-84fada6752c0	G9	Roswell Park	Prostate adenocarcinoma	IGC		TCGA-G9-6364	Pt with synchronous bladder cancer	12119	Notification	f8d8b417-5945-42a5-850a-fbc04b4f0e61	2012-11-10T00:00:00	54a62def-ce9c-55ac-b119-5aa3468b3e0f	case	2018-08-23T16:32:20.747393-05:00	f8d8b417-5945-42a5-850a-fbc04b4f0e61	released	Synchronous malignancy	Approved	TCGA-G9-6364	Not Reported	0	not reported	Prostate gland	1198	26603	Adenocarcinoma, NOS	yes	2009	Pattern 4
TCGA-CH-5753-01A	928c48a0-68ee-4e28-ae83-9832e52850ca	Adenomas and Adenocarcinomas	928c48a0-68ee-4e28-ae83-9832e52850ca	TCGA-CH-5753	Prostate gland	Not Reported	white	male	not hispanic or latino	Alive	70	-25780	1938		Prostate gland	TCGA-PRAD	['Cystic, Mucinous and Serous Neoplasms', 'Adenomas and Adenocarcinomas', 'Ductal and Lobular Neoplasms']	Prostate Adenocarcinoma	TCGA	e26b1374-41cc-53e9-82ed-2ec94bac2faf	CH	Indivumed	Prostate adenocarcinoma	IGC		TCGA-CH-5753	Pt with synchronous Non-Hodgkins lymphoma of a lymph node. No systemic chemo or radiation.	12061	Notification	928c48a0-68ee-4e28-ae83-9832e52850ca	2012-11-10T00:00:00	56e17c7d-82c4-5b95-9632-1656e36e6a01	case	2018-08-23T16:32:20.747393-05:00	928c48a0-68ee-4e28-ae83-9832e52850ca	released	Synchronous malignancy	Approved	TCGA-CH-5753	Not Reported	0	not reported	Prostate gland	31	25780	Adenocarcinoma, NOS	yes	2008	Pattern 5
TCGA-EJ-7791-01A	4fe004e5-49f9-4336-a690-6ebad512c813	Adenomas and Adenocarcinomas	4fe004e5-49f9-4336-a690-6ebad512c813	TCGA-EJ-7791	Prostate gland	Not Reported	white	male	not hispanic or latino	Alive	67	-24621	1944		Prostate gland	TCGA-PRAD	['Cystic, Mucinous and Serous Neoplasms', 'Adenomas and Adenocarcinomas', 'Ductal and Lobular Neoplasms']	Prostate Adenocarcinoma	TCGA	004844ca-ead5-564e-83aa-dd7ff27c293f	EJ	University of Pittsburgh	Prostate adenocarcinoma	IGC		TCGA-EJ-7791	Prior malignancy basal cell carcinoma L arm. Unknown treatment history.	11861	Notification	4fe004e5-49f9-4336-a690-6ebad512c813	2012-10-31T00:00:00	5f247836-56dd-5c01-a6ed-2cd3c65c96c5	case	2018-08-23T16:32:20.747393-05:00	4fe004e5-49f9-4336-a690-6ebad512c813	released	Prior malignancy	Approved	TCGA-EJ-7791	No	0	not reported	Prostate gland	1118	24621	Adenocarcinoma, NOS	no	2011	Pattern 4
TCGA-EJ-7123-01A	9519be01-d78d-462c-8a95-34149538afeb	Adenomas and Adenocarcinomas	9519be01-d78d-462c-8a95-34149538afeb	TCGA-EJ-7123	Prostate gland	Not Reported	white	male	not hispanic or latino	Alive	59	-21741	1948		Prostate gland	TCGA-PRAD	['Cystic, Mucinous and Serous Neoplasms', 'Adenomas and Adenocarcinomas', 'Ductal and Lobular Neoplasms']	Prostate Adenocarcinoma	TCGA	004844ca-ead5-564e-83aa-dd7ff27c293f	EJ	University of Pittsburgh	Prostate adenocarcinoma	IGC		TCGA-EJ-7123	Prior malignancy basal cell carcinoma of the nose. No systemic chemotherapy or radiation.	11860	Notification	9519be01-d78d-462c-8a95-34149538afeb	2012-10-31T00:00:00	72dfac0c-b37c-5223-81da-2a93c13908fb	case	2018-08-23T16:32:20.747393-05:00	9519be01-d78d-462c-8a95-34149538afeb	released	Prior malignancy	Approved	TCGA-EJ-7123	Not Reported	0	not reported	Prostate gland	2572	21741	Adenocarcinoma, NOS	yes	2007	Pattern 4
TCGA-EJ-7123-11A	9519be01-d78d-462c-8a95-34149538afeb	Adenomas and Adenocarcinomas	9519be01-d78d-462c-8a95-34149538afeb	TCGA-EJ-7123	Prostate gland	Not Reported	white	male	not hispanic or latino	Alive	59	-21741	1948		Prostate gland	TCGA-PRAD	['Cystic, Mucinous and Serous Neoplasms', 'Adenomas and Adenocarcinomas', 'Ductal and Lobular Neoplasms']	Prostate Adenocarcinoma	TCGA	004844ca-ead5-564e-83aa-dd7ff27c293f	EJ	University of Pittsburgh	Prostate adenocarcinoma	IGC		TCGA-EJ-7123	Prior malignancy basal cell carcinoma of the nose. No systemic chemotherapy or radiation.	11860	Notification	9519be01-d78d-462c-8a95-34149538afeb	2012-10-31T00:00:00	72dfac0c-b37c-5223-81da-2a93c13908fb	case	2018-08-23T16:32:20.747393-05:00	9519be01-d78d-462c-8a95-34149538afeb	released	Prior malignancy	Approved	TCGA-EJ-7123	Not Reported	0	not reported	Prostate gland	2572	21741	Adenocarcinoma, NOS	yes	2007	Pattern 4
TCGA-CH-5764-01A	ed73f136-42e8-4100-b432-d10370d07e8b	Adenomas and Adenocarcinomas	ed73f136-42e8-4100-b432-d10370d07e8b	TCGA-CH-5764	Prostate gland	Not Reported	white	male	not hispanic or latino	Alive	66	-24257	1942		Prostate gland	TCGA-PRAD	['Cystic, Mucinous and Serous Neoplasms', 'Adenomas and Adenocarcinomas', 'Ductal and Lobular Neoplasms']	Prostate Adenocarcinoma	TCGA	e26b1374-41cc-53e9-82ed-2ec94bac2faf	CH	Indivumed	Prostate adenocarcinoma	IGC		TCGA-CH-5764	Prior malignancy esophageal cancer. No systemic chemotherapy or radiation.	11825	Notification	ed73f136-42e8-4100-b432-d10370d07e8b	2012-10-31T00:00:00	72f2ed4e-67a7-5f46-b5c8-e3b4510c2345	case	2018-08-23T16:32:20.747393-05:00	ed73f136-42e8-4100-b432-d10370d07e8b	released	Prior malignancy	Approved	TCGA-CH-5764	Not Reported	0	not reported	Prostate gland	31	24257	Adenocarcinoma, NOS	yes	2008	Pattern 3
TCGA-CH-5764-11A	ed73f136-42e8-4100-b432-d10370d07e8b	Adenomas and Adenocarcinomas	ed73f136-42e8-4100-b432-d10370d07e8b	TCGA-CH-5764	Prostate gland	Not Reported	white	male	not hispanic or latino	Alive	66	-24257	1942		Prostate gland	TCGA-PRAD	['Cystic, Mucinous and Serous Neoplasms', 'Adenomas and Adenocarcinomas', 'Ductal and Lobular Neoplasms']	Prostate Adenocarcinoma	TCGA	e26b1374-41cc-53e9-82ed-2ec94bac2faf	CH	Indivumed	Prostate adenocarcinoma	IGC		TCGA-CH-5764	Prior malignancy esophageal cancer. No systemic chemotherapy or radiation.	11825	Notification	ed73f136-42e8-4100-b432-d10370d07e8b	2012-10-31T00:00:00	72f2ed4e-67a7-5f46-b5c8-e3b4510c2345	case	2018-08-23T16:32:20.747393-05:00	ed73f136-42e8-4100-b432-d10370d07e8b	released	Prior malignancy	Approved	TCGA-CH-5764	Not Reported	0	not reported	Prostate gland	31	24257	Adenocarcinoma, NOS	yes	2008	Pattern 3
TCGA-J4-A6G3-01A	9b015929-99eb-4e74-8fbf-6b2e6d7f08e4	Adenomas and Adenocarcinomas	9b015929-99eb-4e74-8fbf-6b2e6d7f08e4	TCGA-J4-A6G3	Prostate gland	Not Reported	white	male	not hispanic or latino	Alive	57	-20836	1955		Prostate gland	TCGA-PRAD	['Cystic, Mucinous and Serous Neoplasms', 'Adenomas and Adenocarcinomas', 'Ductal and Lobular Neoplasms']	Prostate Adenocarcinoma	TCGA	e1c2982f-1486-58d0-8618-e46ad1c410c5	J4	ABS - Lahey Clinic	Prostate adenocarcinoma	IGC		TCGA-J4-A6G3	Case had prior neoadjuvant hormone therapy (leuprolide) prior to TCGA cancer procurement.	23879	Notification	9b015929-99eb-4e74-8fbf-6b2e6d7f08e4	2014-12-30T00:00:00	9a1ef01f-58f9-551a-a7b7-a8a361fca95e	case	2018-08-23T16:32:20.747393-05:00	9b015929-99eb-4e74-8fbf-6b2e6d7f08e4	released	Neoadjuvant therapy	Approved	TCGA-J4-A6G3	No	0	not reported	Prostate gland	849	20836	Adenocarcinoma, NOS	no	2012	Pattern 4
TCGA-HC-7821-01A	929837f9-297a-47c0-ac9a-a142eef620d3	Adenomas and Adenocarcinomas	929837f9-297a-47c0-ac9a-a142eef620d3	TCGA-HC-7821	Prostate gland	Not Reported	white	male	not hispanic or latino	Alive	54	-19894	1957		Prostate gland	TCGA-PRAD	['Cystic, Mucinous and Serous Neoplasms', 'Adenomas and Adenocarcinomas', 'Ductal and Lobular Neoplasms']	Prostate Adenocarcinoma	TCGA	c94737b5-5b26-54a3-bfc6-40bc2b84a7a7	HC	International Genomics Consortium	Prostate adenocarcinoma	IGC		TCGA-HC-7821	Prior malignancy SCC of the neck. No systemic chemotherapy or radiation.	11704	Notification	929837f9-297a-47c0-ac9a-a142eef620d3	2012-10-31T00:00:00	a763b979-017c-56f2-80b3-ca70b88b23fd	case	2018-08-23T16:32:20.747393-05:00	929837f9-297a-47c0-ac9a-a142eef620d3	released	Prior malignancy	Approved	TCGA-HC-7821	Not Reported	0	not reported	Prostate gland	956	19894	Adenocarcinoma, NOS	yes	2011	Pattern 4
TCGA-CH-5790-01A	2b5ef82d-e137-43f6-bfef-b202f20ee187	Adenomas and Adenocarcinomas	2b5ef82d-e137-43f6-bfef-b202f20ee187	TCGA-CH-5790	Prostate gland	Not Reported	white	male	not hispanic or latino	Alive	64	-23529	1942		Prostate gland	TCGA-PRAD	['Cystic, Mucinous and Serous Neoplasms', 'Adenomas and Adenocarcinomas', 'Ductal and Lobular Neoplasms']	Prostate Adenocarcinoma	TCGA	e26b1374-41cc-53e9-82ed-2ec94bac2faf	CH	Indivumed	Prostate adenocarcinoma	IGC		TCGA-CH-5790	Prior malignancy kidney cancer. No systemic treatment or radiation.	11827	Notification	2b5ef82d-e137-43f6-bfef-b202f20ee187	2012-10-31T00:00:00	a80668e5-72f1-5d84-a04c-0930ac8881a7	case	2018-08-23T16:32:20.747393-05:00	2b5ef82d-e137-43f6-bfef-b202f20ee187	released	Prior malignancy	Approved	TCGA-CH-5790	Not Reported	0	not reported	Prostate gland	974	23529	Adenocarcinoma, NOS	yes	2006	Pattern 4
TCGA-EJ-A46B-01A	1170f449-dfb5-417a-a89b-b2229a2785db	Adenomas and Adenocarcinomas	1170f449-dfb5-417a-a89b-b2229a2785db	TCGA-EJ-A46B	Prostate gland	Not Reported	white	male	not hispanic or latino	Alive	66	-24305	1946		Prostate gland	TCGA-PRAD	['Cystic, Mucinous and Serous Neoplasms', 'Adenomas and Adenocarcinomas', 'Ductal and Lobular Neoplasms']	Prostate Adenocarcinoma	TCGA	004844ca-ead5-564e-83aa-dd7ff27c293f	EJ	University of Pittsburgh	Prostate adenocarcinoma	IGC		['TCGA-EJ-A46B', 'TCGA-EJ-A46B']	['Upon re-review, no tumor was found in the tumor sample.', 'Subject qualified in error due to absence of malignancy in the tumor']	['17240', '17247']	['Notification', 'Notification']	['1170f449-dfb5-417a-a89b-b2229a2785db', '1170f449-dfb5-417a-a89b-b2229a2785db']	['2013-09-03T00:00:00', '2013-09-03T00:00:00']	['d12820c0-b5c0-585c-a701-3691bbb83e9b', 'f4504a86-df61-56ef-b25a-68387329b74c']	['case', 'case']	['2018-08-23T16:32:20.747393-05:00', '2018-08-23T16:32:20.747393-05:00']	['1170f449-dfb5-417a-a89b-b2229a2785db', '1170f449-dfb5-417a-a89b-b2229a2785db']	['released', 'released']	['Pathology outside specification', 'Qualified in error']	['Approved', 'Approved']	['TCGA-EJ-A46B', 'TCGA-EJ-A46B']	No	0	not reported	Prostate gland	657	24305	Adenocarcinoma, NOS	yes	2012	Pattern 4
TCGA-CH-5763-11A	18e79a01-07a2-4cd5-b700-71d41724e041	Adenomas and Adenocarcinomas	18e79a01-07a2-4cd5-b700-71d41724e041	TCGA-CH-5763	Prostate gland	Not Reported	white	male	not hispanic or latino	Alive	66	-24380	1942		Prostate gland	TCGA-PRAD	['Cystic, Mucinous and Serous Neoplasms', 'Adenomas and Adenocarcinomas', 'Ductal and Lobular Neoplasms']	Prostate Adenocarcinoma	TCGA	e26b1374-41cc-53e9-82ed-2ec94bac2faf	CH	Indivumed	Prostate adenocarcinoma	IGC		TCGA-CH-5763	Prior malignancy lung cancer. No systemic chemotherapy or radiation.	11824	Notification	18e79a01-07a2-4cd5-b700-71d41724e041	2012-10-31T00:00:00	d6c87f60-fd96-5d6a-bab5-ca5173ea520c	case	2018-08-23T16:32:20.747393-05:00	18e79a01-07a2-4cd5-b700-71d41724e041	released	Prior malignancy	Approved	TCGA-CH-5763	Not Reported	0	not reported	Prostate gland	365	24380	Adenocarcinoma, NOS	yes	2008	Pattern 4
TCGA-CH-5763-01A	18e79a01-07a2-4cd5-b700-71d41724e041	Adenomas and Adenocarcinomas	18e79a01-07a2-4cd5-b700-71d41724e041	TCGA-CH-5763	Prostate gland	Not Reported	white	male	not hispanic or latino	Alive	66	-24380	1942		Prostate gland	TCGA-PRAD	['Cystic, Mucinous and Serous Neoplasms', 'Adenomas and Adenocarcinomas', 'Ductal and Lobular Neoplasms']	Prostate Adenocarcinoma	TCGA	e26b1374-41cc-53e9-82ed-2ec94bac2faf	CH	Indivumed	Prostate adenocarcinoma	IGC		TCGA-CH-5763	Prior malignancy lung cancer. No systemic chemotherapy or radiation.	11824	Notification	18e79a01-07a2-4cd5-b700-71d41724e041	2012-10-31T00:00:00	d6c87f60-fd96-5d6a-bab5-ca5173ea520c	case	2018-08-23T16:32:20.747393-05:00	18e79a01-07a2-4cd5-b700-71d41724e041	released	Prior malignancy	Approved	TCGA-CH-5763	Not Reported	0	not reported	Prostate gland	365	24380	Adenocarcinoma, NOS	yes	2008	Pattern 4
TCGA-KC-A4BL-01A	5089a8d2-a353-4150-8a6b-6478c5bb29bb	Adenomas and Adenocarcinomas	5089a8d2-a353-4150-8a6b-6478c5bb29bb	TCGA-KC-A4BL	Prostate gland	Not Reported	black or african american	male	not hispanic or latino	Alive	65	-24081	1941		Prostate gland	TCGA-PRAD	['Cystic, Mucinous and Serous Neoplasms', 'Adenomas and Adenocarcinomas', 'Ductal and Lobular Neoplasms']	Prostate Adenocarcinoma	TCGA	d0975fd5-5b9e-5362-a48f-6d76cc030b12	KC	Cornell Medical College	Prostate adenocarcinoma	IGC		TCGA-KC-A4BL	TSS confirm this patient had chemotherapy prior to cancer procurement.	28419	Notification	5089a8d2-a353-4150-8a6b-6478c5bb29bb	2015-06-22T00:00:00	db6cfd3a-fb7d-5afe-8362-3b3a36dfe45d	case	2018-08-23T16:32:20.747393-05:00	5089a8d2-a353-4150-8a6b-6478c5bb29bb	released	Neoadjuvant therapy	Approved	TCGA-KC-A4BL	No	0	not reported	Prostate gland	934	24081	Adenocarcinoma, NOS	no	2006	Pattern 4
TCGA-XQ-A8TA-01A	b47791ba-85fd-41d0-ac1f-b6fa06f18e96	Adenomas and Adenocarcinomas	b47791ba-85fd-41d0-ac1f-b6fa06f18e96	TCGA-XQ-A8TA	Prostate gland	Not Reported	white	male	hispanic or latino	Dead	59	-21889	1953	2012	Prostate gland	TCGA-PRAD	['Cystic, Mucinous and Serous Neoplasms', 'Adenomas and Adenocarcinomas', 'Ductal and Lobular Neoplasms']	Prostate Adenocarcinoma	TCGA	9e06ea4e-0502-5237-a7c0-abe74c441759	XQ	University of Sao Paulo	Prostate adenocarcinoma	NCH	146	TCGA-XQ-A8TA	During Enrollment, TSS confirmed patient received pharmaceutical treatment prior to TCGA tumor procurement. No other information given.	28379	Notification	b47791ba-85fd-41d0-ac1f-b6fa06f18e96	2015-05-27T00:00:00	e0fd3243-5640-5ca8-8300-fd0151706214	case	2018-08-23T16:32:20.747393-05:00	b47791ba-85fd-41d0-ac1f-b6fa06f18e96	released	Neoadjuvant therapy	Approved	TCGA-XQ-A8TA	No	0	not reported	Prostate gland		21889	Adenocarcinoma, NOS	no	2012	Pattern 5
TCGA-HC-8259-11A	07ccb4e9-a2a9-4bfd-97bd-13873b01977a	Adenomas and Adenocarcinomas	07ccb4e9-a2a9-4bfd-97bd-13873b01977a	TCGA-HC-8259	Prostate gland	Not Reported	black or african american	male	not hispanic or latino	Alive	50	-18309	1961		Prostate gland	TCGA-PRAD	['Cystic, Mucinous and Serous Neoplasms', 'Adenomas and Adenocarcinomas', 'Ductal and Lobular Neoplasms']	Prostate Adenocarcinoma	TCGA	c94737b5-5b26-54a3-bfc6-40bc2b84a7a7	HC	International Genomics Consortium	Prostate adenocarcinoma	IGC		TCGA-HC-8259	Upon second review, the frozen top slide used to qualify the case had no tumor.	20850	Notification	07ccb4e9-a2a9-4bfd-97bd-13873b01977a	2014-06-19T00:00:00	f04b8e32-b9dc-5d92-b374-74a03bc83397	case	2018-08-23T16:32:20.747393-05:00	07ccb4e9-a2a9-4bfd-97bd-13873b01977a	released	Item does not meet study protocol	Approved	TCGA-HC-8259	No	0	not reported	Prostate gland	924	18309	Adenocarcinoma, NOS	no	2011	Pattern 3
TCGA-HC-8259-01A	07ccb4e9-a2a9-4bfd-97bd-13873b01977a	Adenomas and Adenocarcinomas	07ccb4e9-a2a9-4bfd-97bd-13873b01977a	TCGA-HC-8259	Prostate gland	Not Reported	black or african american	male	not hispanic or latino	Alive	50	-18309	1961		Prostate gland	TCGA-PRAD	['Cystic, Mucinous and Serous Neoplasms', 'Adenomas and Adenocarcinomas', 'Ductal and Lobular Neoplasms']	Prostate Adenocarcinoma	TCGA	c94737b5-5b26-54a3-bfc6-40bc2b84a7a7	HC	International Genomics Consortium	Prostate adenocarcinoma	IGC		TCGA-HC-8259	Upon second review, the frozen top slide used to qualify the case had no tumor.	20850	Notification	07ccb4e9-a2a9-4bfd-97bd-13873b01977a	2014-06-19T00:00:00	f04b8e32-b9dc-5d92-b374-74a03bc83397	case	2018-08-23T16:32:20.747393-05:00	07ccb4e9-a2a9-4bfd-97bd-13873b01977a	released	Item does not meet study protocol	Approved	TCGA-HC-8259	No	0	not reported	Prostate gland	924	18309	Adenocarcinoma, NOS	no	2011	Pattern 3
TCGA-CH-5772-01A	ecf9f8be-7830-4626-8617-694c68ef4074	Adenomas and Adenocarcinomas	ecf9f8be-7830-4626-8617-694c68ef4074	TCGA-CH-5772	Prostate gland	Not Reported	white	male	not hispanic or latino	Alive	63	-23194	1945		Prostate gland	TCGA-PRAD	['Cystic, Mucinous and Serous Neoplasms', 'Adenomas and Adenocarcinomas', 'Ductal and Lobular Neoplasms']	Prostate Adenocarcinoma	TCGA	e26b1374-41cc-53e9-82ed-2ec94bac2faf	CH	Indivumed	Prostate adenocarcinoma	IGC		TCGA-CH-5772	Prior malignancy colon cancer. No systemic chemotherapy or radiation.	11826	Notification	ecf9f8be-7830-4626-8617-694c68ef4074	2012-10-31T00:00:00	f45a166f-d67b-5de1-8cbd-b5782659457a	case	2018-08-23T16:32:20.747393-05:00	ecf9f8be-7830-4626-8617-694c68ef4074	released	Prior malignancy	Approved	TCGA-CH-5772	Not Reported	0	not reported	Prostate gland	486	23194	Adenocarcinoma, NOS	yes	2008	Pattern 5
TCGA-CH-5772-11A	ecf9f8be-7830-4626-8617-694c68ef4074	Adenomas and Adenocarcinomas	ecf9f8be-7830-4626-8617-694c68ef4074	TCGA-CH-5772	Prostate gland	Not Reported	white	male	not hispanic or latino	Alive	63	-23194	1945		Prostate gland	TCGA-PRAD	['Cystic, Mucinous and Serous Neoplasms', 'Adenomas and Adenocarcinomas', 'Ductal and Lobular Neoplasms']	Prostate Adenocarcinoma	TCGA	e26b1374-41cc-53e9-82ed-2ec94bac2faf	CH	Indivumed	Prostate adenocarcinoma	IGC		TCGA-CH-5772	Prior malignancy colon cancer. No systemic chemotherapy or radiation.	11826	Notification	ecf9f8be-7830-4626-8617-694c68ef4074	2012-10-31T00:00:00	f45a166f-d67b-5de1-8cbd-b5782659457a	case	2018-08-23T16:32:20.747393-05:00	ecf9f8be-7830-4626-8617-694c68ef4074	released	Prior malignancy	Approved	TCGA-CH-5772	Not Reported	0	not reported	Prostate gland	486	23194	Adenocarcinoma, NOS	yes	2008	Pattern 5
TCGA-CH-5791-01A	829bed0c-c40d-44fd-aee8-6c7589db60f9	Adenomas and Adenocarcinomas	829bed0c-c40d-44fd-aee8-6c7589db60f9	TCGA-CH-5791	Prostate gland	Not Reported	white	male	not hispanic or latino	Alive	72	-26390	1934		Prostate gland	TCGA-PRAD	['Cystic, Mucinous and Serous Neoplasms', 'Adenomas and Adenocarcinomas', 'Ductal and Lobular Neoplasms']	Prostate Adenocarcinoma	TCGA	e26b1374-41cc-53e9-82ed-2ec94bac2faf	CH	Indivumed	Prostate adenocarcinoma	IGC		TCGA-CH-5791	Prior malignancy skin cancer. No systemic chemotherapy or radiation.	11828	Notification	829bed0c-c40d-44fd-aee8-6c7589db60f9	2012-10-31T00:00:00	fd058138-b22d-5f8f-b967-176cf252b175	case	2018-08-23T16:32:20.747393-05:00	829bed0c-c40d-44fd-aee8-6c7589db60f9	released	Prior malignancy	Approved	TCGA-CH-5791	Not Reported	0	not reported	Prostate gland	1004	26390	Adenocarcinoma, NOS	yes	2006	Pattern 4
TCGA-G9-6361-01A	71d14304-ccb0-4a4c-b935-8c014ca75fd0	Adenomas and Adenocarcinomas	71d14304-ccb0-4a4c-b935-8c014ca75fd0	TCGA-G9-6361	Prostate gland	Not Reported	white	male	not hispanic or latino	Alive	61	-22565	1948		Prostate gland	TCGA-PRAD	['Cystic, Mucinous and Serous Neoplasms', 'Adenomas and Adenocarcinomas', 'Ductal and Lobular Neoplasms']	Prostate Adenocarcinoma	TCGA	93d73531-e5df-50f8-8863-84fada6752c0	G9	Roswell Park	Prostate adenocarcinoma	IGC																No	0	not reported	Prostate gland	1415	22565	Adenocarcinoma, NOS	no	2009	Pattern 4
TCGA-2A-A8W1-01A	f5319fd5-beae-4ca8-8f42-45fca5e6a2d2	Adenomas and Adenocarcinomas	f5319fd5-beae-4ca8-8f42-45fca5e6a2d2	TCGA-2A-A8W1	Prostate gland	Not Reported	asian	male	not hispanic or latino	Alive	54	-19964	1957		Prostate gland	TCGA-PRAD	['Cystic, Mucinous and Serous Neoplasms', 'Adenomas and Adenocarcinomas', 'Ductal and Lobular Neoplasms']	Prostate Adenocarcinoma	TCGA	4bceac13-9b20-50f4-82b2-dcfdff25d475	2A	Memorial Sloan Kettering Cancer Center	Prostate adenocarcinoma	NCH																No	0	not reported	Prostate gland	112	19964	Adenocarcinoma, NOS	no	2011	Pattern 3
TCGA-ZG-A9L6-01A	93cf60a7-1d61-4c1c-8dce-221289800b0c	Adenomas and Adenocarcinomas	93cf60a7-1d61-4c1c-8dce-221289800b0c	TCGA-ZG-A9L6	Prostate gland	Not Reported	white	male	not hispanic or latino	Alive	64	-23681	1947		Prostate gland	TCGA-PRAD	['Cystic, Mucinous and Serous Neoplasms', 'Adenomas and Adenocarcinomas', 'Ductal and Lobular Neoplasms']	Prostate Adenocarcinoma	TCGA	996cb621-efc2-5c61-bf51-806a3edee05f	ZG	University Medical Center Hamburg-Eppendorf	Prostate adenocarcinoma	NCH																No	0	not reported	Prostate gland	687	23681	Adenocarcinoma, NOS	no	2011	Pattern 4
TCGA-XK-AAJT-01A	5d66ac77-1543-488b-a68f-665811bec67a	Adenomas and Adenocarcinomas	5d66ac77-1543-488b-a68f-665811bec67a	TCGA-XK-AAJT	Prostate gland	Not Reported	white	male	not reported	Alive	75	-27428	1935		Prostate gland	TCGA-PRAD	['Cystic, Mucinous and Serous Neoplasms', 'Adenomas and Adenocarcinomas', 'Ductal and Lobular Neoplasms']	Prostate Adenocarcinoma	TCGA	74c23bc7-0548-5928-96c0-616b97ca2171	XK	Mayo Clinic Arizona	Prostate adenocarcinoma	NCH																No	0	not reported	Prostate gland	1434	27428	Adenocarcinoma, NOS	no	2010	Pattern 3
TCGA-KK-A8IM-01A	4434864a-8a0d-488e-b9a7-6749719663e5	Adenomas and Adenocarcinomas	4434864a-8a0d-488e-b9a7-6749719663e5	TCGA-KK-A8IM	Prostate gland	Not Reported	white	male	not reported	Alive	55	-20425	1954		Prostate gland	TCGA-PRAD	['Cystic, Mucinous and Serous Neoplasms', 'Adenomas and Adenocarcinomas', 'Ductal and Lobular Neoplasms']	Prostate Adenocarcinoma	TCGA	c4a03d2d-b7e9-5506-9521-4df06091fb20	KK	MD Anderson Cancer Center	Prostate adenocarcinoma	IGC																No	0	not reported	Prostate gland	1915	20425	Adenocarcinoma, NOS	no	2009	Pattern 3
TCGA-EJ-5525-01A	554a7381-46fd-4301-b91b-5af7f173c350	Adenomas and Adenocarcinomas	554a7381-46fd-4301-b91b-5af7f173c350	TCGA-EJ-5525	Prostate gland	Not Reported	white	male	not hispanic or latino	Alive	67	-24535	1942		Prostate gland	TCGA-PRAD	['Cystic, Mucinous and Serous Neoplasms', 'Adenomas and Adenocarcinomas', 'Ductal and Lobular Neoplasms']	Prostate Adenocarcinoma	TCGA	004844ca-ead5-564e-83aa-dd7ff27c293f	EJ	University of Pittsburgh	Prostate adenocarcinoma	IGC																No	0	not reported	Prostate gland	1115	24535	Adenocarcinoma, NOS	no	2009	Pattern 5
TCGA-G9-6499-01A	acd5ceef-c5cf-4e95-9394-c50fdbc70c8d	Adenomas and Adenocarcinomas	acd5ceef-c5cf-4e95-9394-c50fdbc70c8d	TCGA-G9-6499	Prostate gland	Not Reported	white	male	not hispanic or latino	Alive	66	-24388	1942		Prostate gland	TCGA-PRAD	['Cystic, Mucinous and Serous Neoplasms', 'Adenomas and Adenocarcinomas', 'Ductal and Lobular Neoplasms']	Prostate Adenocarcinoma	TCGA	93d73531-e5df-50f8-8863-84fada6752c0	G9	Roswell Park	Prostate adenocarcinoma	IGC																No	0	not reported	Prostate gland	1543	24388	Adenocarcinoma, NOS	no	2008	Pattern 5
TCGA-G9-6499-11A	acd5ceef-c5cf-4e95-9394-c50fdbc70c8d	Adenomas and Adenocarcinomas	acd5ceef-c5cf-4e95-9394-c50fdbc70c8d	TCGA-G9-6499	Prostate gland	Not Reported	white	male	not hispanic or latino	Alive	66	-24388	1942		Prostate gland	TCGA-PRAD	['Cystic, Mucinous and Serous Neoplasms', 'Adenomas and Adenocarcinomas', 'Ductal and Lobular Neoplasms']	Prostate Adenocarcinoma	TCGA	93d73531-e5df-50f8-8863-84fada6752c0	G9	Roswell Park	Prostate adenocarcinoma	IGC																No	0	not reported	Prostate gland	1543	24388	Adenocarcinoma, NOS	no	2008	Pattern 5
TCGA-HC-8213-01A	53c43d14-2310-41e9-ac43-3cc298404338	Adenomas and Adenocarcinomas	53c43d14-2310-41e9-ac43-3cc298404338	TCGA-HC-8213	Prostate gland	Not Reported	white	male	not hispanic or latino	Alive	48	-17673	1963		Prostate gland	TCGA-PRAD	['Cystic, Mucinous and Serous Neoplasms', 'Adenomas and Adenocarcinomas', 'Ductal and Lobular Neoplasms']	Prostate Adenocarcinoma	TCGA	c94737b5-5b26-54a3-bfc6-40bc2b84a7a7	HC	International Genomics Consortium	Prostate adenocarcinoma	IGC																No	0	not reported	Prostate gland	589	17673	Adenocarcinoma, NOS	no	2011	Pattern 3
TCGA-ZG-A9LS-01A	afa7d9a2-3998-4182-bf63-54895ed2de37	Adenomas and Adenocarcinomas	afa7d9a2-3998-4182-bf63-54895ed2de37	TCGA-ZG-A9LS	Prostate gland	Not Reported	white	male	not hispanic or latino	Alive	64	-23540	1949		Prostate gland	TCGA-PRAD	['Cystic, Mucinous and Serous Neoplasms', 'Adenomas and Adenocarcinomas', 'Ductal and Lobular Neoplasms']	Prostate Adenocarcinoma	TCGA	996cb621-efc2-5c61-bf51-806a3edee05f	ZG	University Medical Center Hamburg-Eppendorf	Prostate adenocarcinoma	NCH																No	0	not reported	Prostate gland	516	23540	Adenocarcinoma, NOS	no	2013	Pattern 4
TCGA-V1-A9O5-06A	e0dfc37a-4a2e-4353-9673-241b100b3467	Adenomas and Adenocarcinomas	e0dfc37a-4a2e-4353-9673-241b100b3467	TCGA-V1-A9O5	Prostate gland	Not Reported	white	male	not hispanic or latino	Alive	64	-23725			Prostate gland	TCGA-PRAD	['Cystic, Mucinous and Serous Neoplasms', 'Adenomas and Adenocarcinomas', 'Ductal and Lobular Neoplasms']	Prostate Adenocarcinoma	TCGA	5e0dacbd-92b3-572e-86c7-18511019c25d	V1	University of California San Francisco	Prostate adenocarcinoma	NCH																No		not reported	Prostate gland	1932	23725	Adenocarcinoma, NOS	no		Pattern 4
TCGA-V1-A9O5-01A	e0dfc37a-4a2e-4353-9673-241b100b3467	Adenomas and Adenocarcinomas	e0dfc37a-4a2e-4353-9673-241b100b3467	TCGA-V1-A9O5	Prostate gland	Not Reported	white	male	not hispanic or latino	Alive	64	-23725			Prostate gland	TCGA-PRAD	['Cystic, Mucinous and Serous Neoplasms', 'Adenomas and Adenocarcinomas', 'Ductal and Lobular Neoplasms']	Prostate Adenocarcinoma	TCGA	5e0dacbd-92b3-572e-86c7-18511019c25d	V1	University of California San Francisco	Prostate adenocarcinoma	NCH																No		not reported	Prostate gland	1932	23725	Adenocarcinoma, NOS	no		Pattern 4
TCGA-HC-8265-01A	3e290dc6-aba3-4135-b844-3e8c4cc8a25f	Adenomas and Adenocarcinomas	3e290dc6-aba3-4135-b844-3e8c4cc8a25f	TCGA-HC-8265	Prostate gland	Not Reported	white	male	not hispanic or latino	Alive	66	-24382	1945		Prostate gland	TCGA-PRAD	['Cystic, Mucinous and Serous Neoplasms', 'Adenomas and Adenocarcinomas', 'Ductal and Lobular Neoplasms']	Prostate Adenocarcinoma	TCGA	c94737b5-5b26-54a3-bfc6-40bc2b84a7a7	HC	International Genomics Consortium	Prostate adenocarcinoma	IGC																No	0	not reported	Prostate gland	483	24382	Adenocarcinoma, NOS	no	2011	Pattern 5
TCGA-HC-8265-01B	3e290dc6-aba3-4135-b844-3e8c4cc8a25f	Adenomas and Adenocarcinomas	3e290dc6-aba3-4135-b844-3e8c4cc8a25f	TCGA-HC-8265	Prostate gland	Not Reported	white	male	not hispanic or latino	Alive	66	-24382	1945		Prostate gland	TCGA-PRAD	['Cystic, Mucinous and Serous Neoplasms', 'Adenomas and Adenocarcinomas', 'Ductal and Lobular Neoplasms']	Prostate Adenocarcinoma	TCGA	c94737b5-5b26-54a3-bfc6-40bc2b84a7a7	HC	International Genomics Consortium	Prostate adenocarcinoma	IGC																No	0	not reported	Prostate gland	483	24382	Adenocarcinoma, NOS	no	2011	Pattern 5
TCGA-J4-A83N-01A	c024c4b6-0143-4071-9175-7435f1eaac58	Adenomas and Adenocarcinomas	c024c4b6-0143-4071-9175-7435f1eaac58	TCGA-J4-A83N	Prostate gland	Not Reported	white	male	not hispanic or latino	Alive	57	-20841	1955		Prostate gland	TCGA-PRAD	['Cystic, Mucinous and Serous Neoplasms', 'Adenomas and Adenocarcinomas', 'Ductal and Lobular Neoplasms']	Prostate Adenocarcinoma	TCGA	e1c2982f-1486-58d0-8618-e46ad1c410c5	J4	ABS - Lahey Clinic	Prostate adenocarcinoma	IGC																No	0	not reported	Prostate gland	992	20841	Adenocarcinoma, NOS	no	2012	Pattern 4
TCGA-YL-A8SB-01A	21a29827-7896-436d-ab52-e7edfc91e7d0	Adenomas and Adenocarcinomas	21a29827-7896-436d-ab52-e7edfc91e7d0	TCGA-YL-A8SB	Prostate gland	Not Reported	white	male	not hispanic or latino	Alive	62	-22991	1948		Prostate gland	TCGA-PRAD	['Cystic, Mucinous and Serous Neoplasms', 'Adenomas and Adenocarcinomas', 'Ductal and Lobular Neoplasms']	Prostate Adenocarcinoma	TCGA	ab49fb71-c6b0-5cec-95d7-acc1c2773c52	YL	PROCURE Biobank	Prostate adenocarcinoma	NCH																No	0	not reported	Prostate gland	1719	22991	Adenocarcinoma, NOS	no	2010	Pattern 5
TCGA-HC-A632-01A	e457eb5d-120e-41f4-8455-2ed8d534ff02	Adenomas and Adenocarcinomas	e457eb5d-120e-41f4-8455-2ed8d534ff02	TCGA-HC-A632	Prostate gland	Not Reported	white	male	not hispanic or latino	Alive	68	-24916	1945		Prostate gland	TCGA-PRAD	['Cystic, Mucinous and Serous Neoplasms', 'Adenomas and Adenocarcinomas', 'Ductal and Lobular Neoplasms']	Prostate Adenocarcinoma	TCGA	c94737b5-5b26-54a3-bfc6-40bc2b84a7a7	HC	International Genomics Consortium	Prostate adenocarcinoma	IGC																No	0	not reported	Prostate gland	61	24916	Adenocarcinoma, NOS	no	2013	Pattern 5
TCGA-J4-A83M-01A	d6974db6-2bd3-4082-b48e-9c60f7fe3a1f	Adenomas and Adenocarcinomas	d6974db6-2bd3-4082-b48e-9c60f7fe3a1f	TCGA-J4-A83M	Prostate gland	Not Reported	white	male	not hispanic or latino	Alive	64	-23624	1948		Prostate gland	TCGA-PRAD	['Cystic, Mucinous and Serous Neoplasms', 'Adenomas and Adenocarcinomas', 'Ductal and Lobular Neoplasms']	Prostate Adenocarcinoma	TCGA	e1c2982f-1486-58d0-8618-e46ad1c410c5	J4	ABS - Lahey Clinic	Prostate adenocarcinoma	IGC																No	0	not reported	Prostate gland	543	23624	Adenocarcinoma, NOS	no	2012	Pattern 3
TCGA-EJ-A7NM-01A	aa8b99fd-973f-465d-ae24-3421fe784687	Ductal and Lobular Neoplasms	aa8b99fd-973f-465d-ae24-3421fe784687	TCGA-EJ-A7NM	Prostate gland	Not Reported	white	male	not reported	Alive	64	-23603	1949		Prostate gland	TCGA-PRAD	['Cystic, Mucinous and Serous Neoplasms', 'Adenomas and Adenocarcinomas', 'Ductal and Lobular Neoplasms']	Prostate Adenocarcinoma	TCGA	004844ca-ead5-564e-83aa-dd7ff27c293f	EJ	University of Pittsburgh	Prostate adenocarcinoma	IGC																No	0	not reported	Prostate gland	128	23603	Infiltrating duct carcinoma, NOS	no	2013	Pattern 5
TCGA-V1-A8WS-01A	bea84d33-3286-44e2-9595-893c34a01f58	Adenomas and Adenocarcinomas	bea84d33-3286-44e2-9595-893c34a01f58	TCGA-V1-A8WS	Prostate gland	Not Reported	white	male	not hispanic or latino	Alive	56	-20805			Prostate gland	TCGA-PRAD	['Cystic, Mucinous and Serous Neoplasms', 'Adenomas and Adenocarcinomas', 'Ductal and Lobular Neoplasms']	Prostate Adenocarcinoma	TCGA	5e0dacbd-92b3-572e-86c7-18511019c25d	V1	University of California San Francisco	Prostate adenocarcinoma	NCH																No		not reported	Prostate gland	474	20805	Adenocarcinoma, NOS	no		Pattern 3
TCGA-EJ-5501-01A	8df0c1e8-966c-4f46-ad15-fae9e745a32e	Adenomas and Adenocarcinomas	8df0c1e8-966c-4f46-ad15-fae9e745a32e	TCGA-EJ-5501	Prostate gland	Not Reported	white	male	not hispanic or latino	Alive	55	-20409	1955		Prostate gland	TCGA-PRAD	['Cystic, Mucinous and Serous Neoplasms', 'Adenomas and Adenocarcinomas', 'Ductal and Lobular Neoplasms']	Prostate Adenocarcinoma	TCGA	004844ca-ead5-564e-83aa-dd7ff27c293f	EJ	University of Pittsburgh	Prostate adenocarcinoma	IGC																No	0	not reported	Prostate gland	1365	20409	Adenocarcinoma, NOS	no	2010	Pattern 3
TCGA-EJ-5517-01A	4b9aa301-d2e3-47f3-b724-a34f420b2b6b	Adenomas and Adenocarcinomas	4b9aa301-d2e3-47f3-b724-a34f420b2b6b	TCGA-EJ-5517	Prostate gland	Not Reported	white	male	not hispanic or latino	Alive	55	-20422	1953		Prostate gland	TCGA-PRAD	['Cystic, Mucinous and Serous Neoplasms', 'Adenomas and Adenocarcinomas', 'Ductal and Lobular Neoplasms']	Prostate Adenocarcinoma	TCGA	004844ca-ead5-564e-83aa-dd7ff27c293f	EJ	University of Pittsburgh	Prostate adenocarcinoma	IGC																No	0	not reported	Prostate gland	1889	20422	Adenocarcinoma, NOS	no	2008	Pattern 3
TCGA-EJ-7784-01A	4bc71292-60bb-4b63-86c1-0fe021083804	Adenomas and Adenocarcinomas	4bc71292-60bb-4b63-86c1-0fe021083804	TCGA-EJ-7784	Prostate gland	Not Reported	white	male	not hispanic or latino	Alive	63	-23183	1948		Prostate gland	TCGA-PRAD	['Cystic, Mucinous and Serous Neoplasms', 'Adenomas and Adenocarcinomas', 'Ductal and Lobular Neoplasms']	Prostate Adenocarcinoma	TCGA	004844ca-ead5-564e-83aa-dd7ff27c293f	EJ	University of Pittsburgh	Prostate adenocarcinoma	IGC																No	0	not reported	Prostate gland	781	23183	Adenocarcinoma, NOS	no	2011	Pattern 3
TCGA-EJ-7784-11A	4bc71292-60bb-4b63-86c1-0fe021083804	Adenomas and Adenocarcinomas	4bc71292-60bb-4b63-86c1-0fe021083804	TCGA-EJ-7784	Prostate gland	Not Reported	white	male	not hispanic or latino	Alive	63	-23183	1948		Prostate gland	TCGA-PRAD	['Cystic, Mucinous and Serous Neoplasms', 'Adenomas and Adenocarcinomas', 'Ductal and Lobular Neoplasms']	Prostate Adenocarcinoma	TCGA	004844ca-ead5-564e-83aa-dd7ff27c293f	EJ	University of Pittsburgh	Prostate adenocarcinoma	IGC																No	0	not reported	Prostate gland	781	23183	Adenocarcinoma, NOS	no	2011	Pattern 3
TCGA-KK-A59Y-01A	4c197d76-daf6-474d-b561-ded42905f52a	Adenomas and Adenocarcinomas	4c197d76-daf6-474d-b561-ded42905f52a	TCGA-KK-A59Y	Prostate gland	Not Reported	white	male	not reported	Alive	56	-20768	1953		Prostate gland	TCGA-PRAD	['Cystic, Mucinous and Serous Neoplasms', 'Adenomas and Adenocarcinomas', 'Ductal and Lobular Neoplasms']	Prostate Adenocarcinoma	TCGA	c4a03d2d-b7e9-5506-9521-4df06091fb20	KK	MD Anderson Cancer Center	Prostate adenocarcinoma	IGC																No	0	not reported	Prostate gland	1968	20768	Adenocarcinoma, NOS	no	2009	Pattern 5
TCGA-CH-5744-01A	4e76de8e-cb0d-4b83-8ab4-53bc67a7a9d3	Adenomas and Adenocarcinomas	4e76de8e-cb0d-4b83-8ab4-53bc67a7a9d3	TCGA-CH-5744	Prostate gland	Not Reported	white	male	not hispanic or latino	Alive	64	-23621	1944		Prostate gland	TCGA-PRAD	['Cystic, Mucinous and Serous Neoplasms', 'Adenomas and Adenocarcinomas', 'Ductal and Lobular Neoplasms']	Prostate Adenocarcinoma	TCGA	e26b1374-41cc-53e9-82ed-2ec94bac2faf	CH	Indivumed	Prostate adenocarcinoma	IGC																No	0	not reported	Prostate gland	60	23621	Adenocarcinoma, NOS	no	2008	Pattern 3
TCGA-CH-5737-01A	4f9f1fce-d96e-407b-a873-56129985aece	Adenomas and Adenocarcinomas	4f9f1fce-d96e-407b-a873-56129985aece	TCGA-CH-5737	Prostate gland	Not Reported	white	male	not hispanic or latino	Alive	73	-26753	1934		Prostate gland	TCGA-PRAD	['Cystic, Mucinous and Serous Neoplasms', 'Adenomas and Adenocarcinomas', 'Ductal and Lobular Neoplasms']	Prostate Adenocarcinoma	TCGA	e26b1374-41cc-53e9-82ed-2ec94bac2faf	CH	Indivumed	Prostate adenocarcinoma	IGC																No	0	not reported	Prostate gland	91	26753	Adenocarcinoma, NOS	no	2007	Pattern 3
TCGA-EJ-5519-01A	5313a055-c2d7-4cbd-a8c1-57ac85912d89	Adenomas and Adenocarcinomas	5313a055-c2d7-4cbd-a8c1-57ac85912d89	TCGA-EJ-5519	Prostate gland	Not Reported	white	male	not hispanic or latino	Alive	64	-23669	1944		Prostate gland	TCGA-PRAD	['Cystic, Mucinous and Serous Neoplasms', 'Adenomas and Adenocarcinomas', 'Ductal and Lobular Neoplasms']	Prostate Adenocarcinoma	TCGA	004844ca-ead5-564e-83aa-dd7ff27c293f	EJ	University of Pittsburgh	Prostate adenocarcinoma	IGC																No	0	not reported	Prostate gland	1962	23669	Adenocarcinoma, NOS	no	2008	Pattern 4
TCGA-X4-A8KQ-01A	56353d9c-9578-4d62-9dcd-92d800efdea0	Adenomas and Adenocarcinomas	56353d9c-9578-4d62-9dcd-92d800efdea0	TCGA-X4-A8KQ	Prostate gland	Not Reported	white	male	not hispanic or latino	Alive	65	-23999	1945		Prostate gland	TCGA-PRAD	['Cystic, Mucinous and Serous Neoplasms', 'Adenomas and Adenocarcinomas', 'Ductal and Lobular Neoplasms']	Prostate Adenocarcinoma	TCGA	f90df622-af3f-53a2-a672-87c9cd343430	X4	Institute for Medical Research	Prostate adenocarcinoma	NCH																No	0	not reported	Prostate gland	1383	23999	Adenocarcinoma, NOS	no	2010	Pattern 5
TCGA-V1-A8MF-01A	56df9de6-613d-44ce-8827-9213cc6c8b56	Adenomas and Adenocarcinomas	56df9de6-613d-44ce-8827-9213cc6c8b56	TCGA-V1-A8MF	Prostate gland	Not Reported	black or african american	male	not hispanic or latino	Alive	65	-24090			Prostate gland	TCGA-PRAD	['Cystic, Mucinous and Serous Neoplasms', 'Adenomas and Adenocarcinomas', 'Ductal and Lobular Neoplasms']	Prostate Adenocarcinoma	TCGA	5e0dacbd-92b3-572e-86c7-18511019c25d	V1	University of California San Francisco	Prostate adenocarcinoma	NCH																No		not reported	Prostate gland	1449	24090	Adenocarcinoma, NOS	no		Pattern 3
TCGA-QU-A6IO-01A	570ddfb3-2721-42b6-9604-2de6b6090031	Adenomas and Adenocarcinomas	570ddfb3-2721-42b6-9604-2de6b6090031	TCGA-QU-A6IO	Prostate gland	Not Reported	black or african american	male	not hispanic or latino	Alive	53	-19564	1950		Prostate gland	TCGA-PRAD	['Cystic, Mucinous and Serous Neoplasms', 'Adenomas and Adenocarcinomas', 'Ductal and Lobular Neoplasms']	Prostate Adenocarcinoma	TCGA	4b4608b0-2acb-5524-936d-981c044ffc92	QU	Harvard Beth Israel	Prostate adenocarcinoma	NCH																No	0	not reported	Prostate gland	3716	19564	Adenocarcinoma, NOS	no	2003	Pattern 3
TCGA-HC-8212-01B	57284c88-b9aa-4455-a07f-7009e1732cfb	Adenomas and Adenocarcinomas	57284c88-b9aa-4455-a07f-7009e1732cfb	TCGA-HC-8212	Prostate gland	Not Reported	white	male	not hispanic or latino	Alive	53	-19539	1954		Prostate gland	TCGA-PRAD	['Cystic, Mucinous and Serous Neoplasms', 'Adenomas and Adenocarcinomas', 'Ductal and Lobular Neoplasms']	Prostate Adenocarcinoma	TCGA	c94737b5-5b26-54a3-bfc6-40bc2b84a7a7	HC	International Genomics Consortium	Prostate adenocarcinoma	IGC																No	0	not reported	Prostate gland	2179	19539	Adenocarcinoma, NOS	no	2007	Pattern 4
TCGA-HC-7209-01A	582d1177-73b0-4a9c-8505-70d6b402bd01	Adenomas and Adenocarcinomas	582d1177-73b0-4a9c-8505-70d6b402bd01	TCGA-HC-7209	Prostate gland	Not Reported	white	male	not hispanic or latino	Alive	60	-22129	1951		Prostate gland	TCGA-PRAD	['Cystic, Mucinous and Serous Neoplasms', 'Adenomas and Adenocarcinomas', 'Ductal and Lobular Neoplasms']	Prostate Adenocarcinoma	TCGA	c94737b5-5b26-54a3-bfc6-40bc2b84a7a7	HC	International Genomics Consortium	Prostate adenocarcinoma	IGC																No	0	not reported	Prostate gland	440	22129	Adenocarcinoma, NOS	no	2011	Pattern 3
TCGA-G9-6336-01A	59207bcd-f127-481f-b576-8716da7d7d97	Adenomas and Adenocarcinomas	59207bcd-f127-481f-b576-8716da7d7d97	TCGA-G9-6336	Prostate gland	Not Reported	white	male	not hispanic or latino	Alive	57	-20851	1950		Prostate gland	TCGA-PRAD	['Cystic, Mucinous and Serous Neoplasms', 'Adenomas and Adenocarcinomas', 'Ductal and Lobular Neoplasms']	Prostate Adenocarcinoma	TCGA	93d73531-e5df-50f8-8863-84fada6752c0	G9	Roswell Park	Prostate adenocarcinoma	IGC																No	0	not reported	Prostate gland	2068	20851	Adenocarcinoma, NOS	no	2007	Pattern 4
TCGA-2A-A8W3-01A	5a790086-4887-4d2b-9c28-0fdd5dd1f1fb	Adenomas and Adenocarcinomas	5a790086-4887-4d2b-9c28-0fdd5dd1f1fb	TCGA-2A-A8W3	Prostate gland	Not Reported	white	male	not hispanic or latino	Alive	69	-25557	1942		Prostate gland	TCGA-PRAD	['Cystic, Mucinous and Serous Neoplasms', 'Adenomas and Adenocarcinomas', 'Ductal and Lobular Neoplasms']	Prostate Adenocarcinoma	TCGA	4bceac13-9b20-50f4-82b2-dcfdff25d475	2A	Memorial Sloan Kettering Cancer Center	Prostate adenocarcinoma	NCH																No	0	not reported	Prostate gland	863	25557	Adenocarcinoma, NOS	no	2011	Pattern 5
TCGA-XJ-A9DQ-01A	5d8c9b90-8d40-4cdd-900d-03681bc2d2a6	Adenomas and Adenocarcinomas	5d8c9b90-8d40-4cdd-900d-03681bc2d2a6	TCGA-XJ-A9DQ	Prostate gland	Not Reported	white	male	not hispanic or latino	Alive	48		1959		Prostate gland	TCGA-PRAD	['Cystic, Mucinous and Serous Neoplasms', 'Adenomas and Adenocarcinomas', 'Ductal and Lobular Neoplasms']	Prostate Adenocarcinoma	TCGA	fc10b9bf-662e-5efc-9f98-69ebf7abb8e2	XJ	University of Kansas	Prostate adenocarcinoma	NCH																No	0	not reported	Prostate gland	91		Adenocarcinoma, NOS	no	2007	Pattern 3
TCGA-HC-7075-01A	5dd69c3e-9a3d-450c-9f10-10b4d6daeeba	Adenomas and Adenocarcinomas	5dd69c3e-9a3d-450c-9f10-10b4d6daeeba	TCGA-HC-7075	Prostate gland	Not Reported	white	male	not hispanic or latino	Alive	63		1947		Prostate gland	TCGA-PRAD	['Cystic, Mucinous and Serous Neoplasms', 'Adenomas and Adenocarcinomas', 'Ductal and Lobular Neoplasms']	Prostate Adenocarcinoma	TCGA	c94737b5-5b26-54a3-bfc6-40bc2b84a7a7	HC	International Genomics Consortium	Prostate adenocarcinoma	IGC																No	0	not reported	Prostate gland	601		Adenocarcinoma, NOS	no	2010	Pattern 3
TCGA-EJ-7318-01B	5e2ff1e6-87bc-4b91-a959-f0f553af4e27	Adenomas and Adenocarcinomas	5e2ff1e6-87bc-4b91-a959-f0f553af4e27	TCGA-EJ-7318	Prostate gland	Not Reported	white	male	not hispanic or latino	Alive	51	-18686	1960		Prostate gland	TCGA-PRAD	['Cystic, Mucinous and Serous Neoplasms', 'Adenomas and Adenocarcinomas', 'Ductal and Lobular Neoplasms']	Prostate Adenocarcinoma	TCGA	004844ca-ead5-564e-83aa-dd7ff27c293f	EJ	University of Pittsburgh	Prostate adenocarcinoma	IGC																No	0	not reported	Prostate gland	1029	18686	Adenocarcinoma, NOS	no	2011	Pattern 3
TCGA-ZG-A9L2-01A	5e7a7629-800a-45c4-b4cb-314a853a1bec	Adenomas and Adenocarcinomas	5e7a7629-800a-45c4-b4cb-314a853a1bec	TCGA-ZG-A9L2	Prostate gland	Not Reported	white	male	not hispanic or latino	Alive	70	-25573	1941		Prostate gland	TCGA-PRAD	['Cystic, Mucinous and Serous Neoplasms', 'Adenomas and Adenocarcinomas', 'Ductal and Lobular Neoplasms']	Prostate Adenocarcinoma	TCGA	996cb621-efc2-5c61-bf51-806a3edee05f	ZG	University Medical Center Hamburg-Eppendorf	Prostate adenocarcinoma	NCH																No	0	not reported	Prostate gland	1154	25573	Adenocarcinoma, NOS	no	2011	Pattern 5
TCGA-EJ-5507-01A	607200f5-df80-4f5d-90fb-fdc455a7415b	Adenomas and Adenocarcinomas	607200f5-df80-4f5d-90fb-fdc455a7415b	TCGA-EJ-5507	Prostate gland	Not Reported	white	male	not hispanic or latino	Alive	54	-19759	1956		Prostate gland	TCGA-PRAD	['Cystic, Mucinous and Serous Neoplasms', 'Adenomas and Adenocarcinomas', 'Ductal and Lobular Neoplasms']	Prostate Adenocarcinoma	TCGA	004844ca-ead5-564e-83aa-dd7ff27c293f	EJ	University of Pittsburgh	Prostate adenocarcinoma	IGC																No	0	not reported	Prostate gland	1457	19759	Adenocarcinoma, NOS	no	2010	Pattern 5
TCGA-EJ-A7NG-01A	607fd22b-f281-431b-848e-ae01e69567e2	Adenomas and Adenocarcinomas	607fd22b-f281-431b-848e-ae01e69567e2	TCGA-EJ-A7NG	Prostate gland	Not Reported	white	male	not reported	Alive	64	-23458	1949		Prostate gland	TCGA-PRAD	['Cystic, Mucinous and Serous Neoplasms', 'Adenomas and Adenocarcinomas', 'Ductal and Lobular Neoplasms']	Prostate Adenocarcinoma	TCGA	004844ca-ead5-564e-83aa-dd7ff27c293f	EJ	University of Pittsburgh	Prostate adenocarcinoma	IGC																No	0	not reported	Prostate gland	432	23458	Adenocarcinoma, NOS	no	2013	Pattern 4
TCGA-HI-7170-01A	6394e00a-1f6f-4ea2-b885-373bbb59def9	Adenomas and Adenocarcinomas	6394e00a-1f6f-4ea2-b885-373bbb59def9	TCGA-HI-7170	Prostate gland	Not Reported	white	male	not hispanic or latino	Alive	58	-21199	1948		Prostate gland	TCGA-PRAD	['Cystic, Mucinous and Serous Neoplasms', 'Adenomas and Adenocarcinomas', 'Ductal and Lobular Neoplasms']	Prostate Adenocarcinoma	TCGA	32c803f9-e3a0-50f7-8fb7-d1cd9cf2b68a	HI	Fox Chase	Prostate adenocarcinoma	IGC																No	0	not reported	Prostate gland	2522	21199	Adenocarcinoma, NOS	no	2006	Pattern 3
TCGA-M7-A721-01A	6433f001-db5c-476b-83c7-23f4c5397ae9	Adenomas and Adenocarcinomas	6433f001-db5c-476b-83c7-23f4c5397ae9	TCGA-M7-A721	Prostate gland	Not Reported	white	male	not hispanic or latino	Alive	70	-25585	1942		Prostate gland	TCGA-PRAD	['Cystic, Mucinous and Serous Neoplasms', 'Adenomas and Adenocarcinomas', 'Ductal and Lobular Neoplasms']	Prostate Adenocarcinoma	TCGA	3808bd1c-a6a8-59ee-a194-90b9960f58b0	M7	University of North Carolina	Prostate adenocarcinoma	NCH																No	0	not reported	Prostate gland	400	25585	Adenocarcinoma, NOS	no	2012	Pattern 4
TCGA-G9-6333-01A	64bf32c9-9466-404a-a147-e7a0b9e91e34	Adenomas and Adenocarcinomas	64bf32c9-9466-404a-a147-e7a0b9e91e34	TCGA-G9-6333	Prostate gland	Not Reported	white	male	not hispanic or latino	Alive	66	-24249	1940		Prostate gland	TCGA-PRAD	['Cystic, Mucinous and Serous Neoplasms', 'Adenomas and Adenocarcinomas', 'Ductal and Lobular Neoplasms']	Prostate Adenocarcinoma	TCGA	93d73531-e5df-50f8-8863-84fada6752c0	G9	Roswell Park	Prostate adenocarcinoma	IGC																No	0	not reported	Prostate gland	2465	24249	Adenocarcinoma, NOS	no	2006	Pattern 3
TCGA-G9-6333-11A	64bf32c9-9466-404a-a147-e7a0b9e91e34	Adenomas and Adenocarcinomas	64bf32c9-9466-404a-a147-e7a0b9e91e34	TCGA-G9-6333	Prostate gland	Not Reported	white	male	not hispanic or latino	Alive	66	-24249	1940		Prostate gland	TCGA-PRAD	['Cystic, Mucinous and Serous Neoplasms', 'Adenomas and Adenocarcinomas', 'Ductal and Lobular Neoplasms']	Prostate Adenocarcinoma	TCGA	93d73531-e5df-50f8-8863-84fada6752c0	G9	Roswell Park	Prostate adenocarcinoma	IGC																No	0	not reported	Prostate gland	2465	24249	Adenocarcinoma, NOS	no	2006	Pattern 3
TCGA-YL-A8HJ-01A	666d8b0c-593f-4ec3-b16a-2dadbead8c32	Adenomas and Adenocarcinomas	666d8b0c-593f-4ec3-b16a-2dadbead8c32	TCGA-YL-A8HJ	Prostate gland	Not Reported	white	male	not hispanic or latino	Alive	58	-21416	1951		Prostate gland	TCGA-PRAD	['Cystic, Mucinous and Serous Neoplasms', 'Adenomas and Adenocarcinomas', 'Ductal and Lobular Neoplasms']	Prostate Adenocarcinoma	TCGA	ab49fb71-c6b0-5cec-95d7-acc1c2773c52	YL	PROCURE Biobank	Prostate adenocarcinoma	NCH																No	0	not reported	Prostate gland	1611	21416	Adenocarcinoma, NOS	no	2009	Pattern 5
TCGA-G9-6365-11A	6845076e-e940-4437-8618-81db4a447544	Adenomas and Adenocarcinomas	6845076e-e940-4437-8618-81db4a447544	TCGA-G9-6365	Prostate gland	Not Reported	white	male	not hispanic or latino	Alive	71	-26207	1938		Prostate gland	TCGA-PRAD	['Cystic, Mucinous and Serous Neoplasms', 'Adenomas and Adenocarcinomas', 'Ductal and Lobular Neoplasms']	Prostate Adenocarcinoma	TCGA	93d73531-e5df-50f8-8863-84fada6752c0	G9	Roswell Park	Prostate adenocarcinoma	IGC																No	0	not reported	Prostate gland	1363	26207	Adenocarcinoma, NOS	no	2009	Pattern 4
TCGA-G9-6365-01A	6845076e-e940-4437-8618-81db4a447544	Adenomas and Adenocarcinomas	6845076e-e940-4437-8618-81db4a447544	TCGA-G9-6365	Prostate gland	Not Reported	white	male	not hispanic or latino	Alive	71	-26207	1938		Prostate gland	TCGA-PRAD	['Cystic, Mucinous and Serous Neoplasms', 'Adenomas and Adenocarcinomas', 'Ductal and Lobular Neoplasms']	Prostate Adenocarcinoma	TCGA	93d73531-e5df-50f8-8863-84fada6752c0	G9	Roswell Park	Prostate adenocarcinoma	IGC																No	0	not reported	Prostate gland	1363	26207	Adenocarcinoma, NOS	no	2009	Pattern 4
TCGA-V1-A8ML-01A	69174712-af41-422d-952a-d8d0d16d7182	Adenomas and Adenocarcinomas	69174712-af41-422d-952a-d8d0d16d7182	TCGA-V1-A8ML	Prostate gland	Not Reported	black or african american	male	not hispanic or latino	Alive	63	-23360			Prostate gland	TCGA-PRAD	['Cystic, Mucinous and Serous Neoplasms', 'Adenomas and Adenocarcinomas', 'Ductal and Lobular Neoplasms']	Prostate Adenocarcinoma	TCGA	5e0dacbd-92b3-572e-86c7-18511019c25d	V1	University of California San Francisco	Prostate adenocarcinoma	NCH																No		not reported	Prostate gland	448	23360	Adenocarcinoma, NOS	no		Pattern 4
TCGA-HC-7210-01A	6a5af80e-07ad-4cd3-aaab-5db1090835d9	Adenomas and Adenocarcinomas	6a5af80e-07ad-4cd3-aaab-5db1090835d9	TCGA-HC-7210	Prostate gland	Not Reported	white	male	not hispanic or latino	Alive	74	-27343	1937		Prostate gland	TCGA-PRAD	['Cystic, Mucinous and Serous Neoplasms', 'Adenomas and Adenocarcinomas', 'Ductal and Lobular Neoplasms']	Prostate Adenocarcinoma	TCGA	c94737b5-5b26-54a3-bfc6-40bc2b84a7a7	HC	International Genomics Consortium	Prostate adenocarcinoma	IGC																No	0	not reported	Prostate gland	868	27343	Adenocarcinoma, NOS	no	2011	Pattern 4
TCGA-G9-6354-01A	6bbbe263-3632-4567-912c-95bc9940a1dd	Adenomas and Adenocarcinomas	6bbbe263-3632-4567-912c-95bc9940a1dd	TCGA-G9-6354	Prostate gland	Not Reported	asian	male	not hispanic or latino	Alive	55	-20403	1954		Prostate gland	TCGA-PRAD	['Cystic, Mucinous and Serous Neoplasms', 'Adenomas and Adenocarcinomas', 'Ductal and Lobular Neoplasms']	Prostate Adenocarcinoma	TCGA	93d73531-e5df-50f8-8863-84fada6752c0	G9	Roswell Park	Prostate adenocarcinoma	IGC																No	0	not reported	Prostate gland	2066	20403	Adenocarcinoma, NOS	no	2009	Pattern 4
TCGA-V1-A9OH-01A	6ef0fc2d-f274-4253-bec5-6dbd55953d76	Adenomas and Adenocarcinomas	6ef0fc2d-f274-4253-bec5-6dbd55953d76	TCGA-V1-A9OH	Prostate gland	Not Reported	white	male	not hispanic or latino	Alive	63	-23360			Prostate gland	TCGA-PRAD	['Cystic, Mucinous and Serous Neoplasms', 'Adenomas and Adenocarcinomas', 'Ductal and Lobular Neoplasms']	Prostate Adenocarcinoma	TCGA	5e0dacbd-92b3-572e-86c7-18511019c25d	V1	University of California San Francisco	Prostate adenocarcinoma	NCH																No		not reported	Prostate gland	2403	23360	Adenocarcinoma, NOS	no		Pattern 4
TCGA-KK-A8IC-01A	70c6c3a0-b422-4541-a60f-355356a9a340	Adenomas and Adenocarcinomas	70c6c3a0-b422-4541-a60f-355356a9a340	TCGA-KK-A8IC	Prostate gland	Not Reported	white	male	not reported	Alive	54	-19902	1954		Prostate gland	TCGA-PRAD	['Cystic, Mucinous and Serous Neoplasms', 'Adenomas and Adenocarcinomas', 'Ductal and Lobular Neoplasms']	Prostate Adenocarcinoma	TCGA	c4a03d2d-b7e9-5506-9521-4df06091fb20	KK	MD Anderson Cancer Center	Prostate adenocarcinoma	IGC																No	0	not reported	Prostate gland	2051	19902	Adenocarcinoma, NOS	no	2008	Pattern 5
TCGA-KK-A8ID-01A	717c0fd3-527b-4d5e-a9ab-0f141fcc84e8	Adenomas and Adenocarcinomas	717c0fd3-527b-4d5e-a9ab-0f141fcc84e8	TCGA-KK-A8ID	Prostate gland	Not Reported	not reported	male	not reported	Alive	70	-25851	1939		Prostate gland	TCGA-PRAD	['Cystic, Mucinous and Serous Neoplasms', 'Adenomas and Adenocarcinomas', 'Ductal and Lobular Neoplasms']	Prostate Adenocarcinoma	TCGA	c4a03d2d-b7e9-5506-9521-4df06091fb20	KK	MD Anderson Cancer Center	Prostate adenocarcinoma	IGC																No	0	not reported	Prostate gland	2107	25851	Adenocarcinoma, NOS	no	2009	Pattern 4
TCGA-CH-5751-01A	721e76d0-4b1d-4e78-adb8-1344b8030062	Adenomas and Adenocarcinomas	721e76d0-4b1d-4e78-adb8-1344b8030062	TCGA-CH-5751	Prostate gland	Not Reported	white	male	not hispanic or latino	Alive	68	-24957	1938		Prostate gland	TCGA-PRAD	['Cystic, Mucinous and Serous Neoplasms', 'Adenomas and Adenocarcinomas', 'Ductal and Lobular Neoplasms']	Prostate Adenocarcinoma	TCGA	e26b1374-41cc-53e9-82ed-2ec94bac2faf	CH	Indivumed	Prostate adenocarcinoma	IGC																No	0	not reported	Prostate gland	1065	24957	Adenocarcinoma, NOS	no	2006	Pattern 5
TCGA-J4-AATZ-01A	73b7d4bc-6b56-4ae8-be7f-074745563bee	Adenomas and Adenocarcinomas	73b7d4bc-6b56-4ae8-be7f-074745563bee	TCGA-J4-AATZ	Prostate gland	Not Reported	asian	male	not hispanic or latino	Alive	66	-24226	1947		Prostate gland	TCGA-PRAD	['Cystic, Mucinous and Serous Neoplasms', 'Adenomas and Adenocarcinomas', 'Ductal and Lobular Neoplasms']	Prostate Adenocarcinoma	TCGA	e1c2982f-1486-58d0-8618-e46ad1c410c5	J4	ABS - Lahey Clinic	Prostate adenocarcinoma	IGC																No	0	not reported	Prostate gland	412	24226	Adenocarcinoma, NOS	no	2013	Pattern 5
TCGA-KK-A7B0-01A	73d4e806-2c15-4c9e-a978-106fb9494e82	Adenomas and Adenocarcinomas	73d4e806-2c15-4c9e-a978-106fb9494e82	TCGA-KK-A7B0	Prostate gland	Not Reported	white	male	not reported	Alive	67	-24756	1944		Prostate gland	TCGA-PRAD	['Cystic, Mucinous and Serous Neoplasms', 'Adenomas and Adenocarcinomas', 'Ductal and Lobular Neoplasms']	Prostate Adenocarcinoma	TCGA	c4a03d2d-b7e9-5506-9521-4df06091fb20	KK	MD Anderson Cancer Center	Prostate adenocarcinoma	IGC																No	0	not reported	Prostate gland	1329	24756	Adenocarcinoma, NOS	no	2011	Pattern 5
TCGA-EJ-AB20-01A	743ffc51-d613-407f-b040-e99969c31802	Adenomas and Adenocarcinomas	743ffc51-d613-407f-b040-e99969c31802	TCGA-EJ-AB20	Prostate gland	Not Reported	not reported	male	not reported	Alive	61	-22626	1952		Prostate gland	TCGA-PRAD	['Cystic, Mucinous and Serous Neoplasms', 'Adenomas and Adenocarcinomas', 'Ductal and Lobular Neoplasms']	Prostate Adenocarcinoma	TCGA	004844ca-ead5-564e-83aa-dd7ff27c293f	EJ	University of Pittsburgh	Prostate adenocarcinoma	IGC																No	0	not reported	Prostate gland	131	22626	Adenocarcinoma, NOS	no	2013	Pattern 3
TCGA-VN-A88L-01A	74602e83-3ee3-4ee7-b05a-135fbdddcc5c	Adenomas and Adenocarcinomas	74602e83-3ee3-4ee7-b05a-135fbdddcc5c	TCGA-VN-A88L	Prostate gland	Not Reported	white	male	not hispanic or latino	Alive	54	-20026	1958		Prostate gland	TCGA-PRAD	['Cystic, Mucinous and Serous Neoplasms', 'Adenomas and Adenocarcinomas', 'Ductal and Lobular Neoplasms']	Prostate Adenocarcinoma	TCGA	6d2f726f-6336-5aa2-b6f3-c17385043cb9	VN	NCI Urologic Oncology Branch	Prostate adenocarcinoma	NCH																No	0	not reported	Prostate gland	746	20026	Adenocarcinoma, NOS	no	2012	Pattern 4
TCGA-2A-A8VV-01A	75a7afb5-66d5-47e3-8a8a-3e3a1e749a96	Adenomas and Adenocarcinomas	75a7afb5-66d5-47e3-8a8a-3e3a1e749a96	TCGA-2A-A8VV	Prostate gland	Not Reported	not reported	male	not hispanic or latino	Alive	52	-19065	1958		Prostate gland	TCGA-PRAD	['Cystic, Mucinous and Serous Neoplasms', 'Adenomas and Adenocarcinomas', 'Ductal and Lobular Neoplasms']	Prostate Adenocarcinoma	TCGA	4bceac13-9b20-50f4-82b2-dcfdff25d475	2A	Memorial Sloan Kettering Cancer Center	Prostate adenocarcinoma	NCH																No	0	not reported	Prostate gland	671	19065	Adenocarcinoma, NOS	no	2010	Pattern 3
TCGA-EJ-5498-01A	79ec7468-9aaf-4bb0-94c7-72be4f497868	Adenomas and Adenocarcinomas	79ec7468-9aaf-4bb0-94c7-72be4f497868	TCGA-EJ-5498	Prostate gland	Not Reported	white	male	not hispanic or latino	Alive	56	-20472	1954		Prostate gland	TCGA-PRAD	['Cystic, Mucinous and Serous Neoplasms', 'Adenomas and Adenocarcinomas', 'Ductal and Lobular Neoplasms']	Prostate Adenocarcinoma	TCGA	004844ca-ead5-564e-83aa-dd7ff27c293f	EJ	University of Pittsburgh	Prostate adenocarcinoma	IGC																No	0	not reported	Prostate gland	1720	20472	Adenocarcinoma, NOS	no	2010	Pattern 3
TCGA-EJ-7330-01A	7bc369b7-007b-4b10-bd92-5d326dabf675	Adenomas and Adenocarcinomas	7bc369b7-007b-4b10-bd92-5d326dabf675	TCGA-EJ-7330	Prostate gland	Not Reported	white	male	not hispanic or latino	Alive	68	-25050	1943		Prostate gland	TCGA-PRAD	['Cystic, Mucinous and Serous Neoplasms', 'Adenomas and Adenocarcinomas', 'Ductal and Lobular Neoplasms']	Prostate Adenocarcinoma	TCGA	004844ca-ead5-564e-83aa-dd7ff27c293f	EJ	University of Pittsburgh	Prostate adenocarcinoma	IGC																No	0	not reported	Prostate gland	191	25050	Adenocarcinoma, NOS	no	2011	Pattern 3
TCGA-EJ-7330-11A	7bc369b7-007b-4b10-bd92-5d326dabf675	Adenomas and Adenocarcinomas	7bc369b7-007b-4b10-bd92-5d326dabf675	TCGA-EJ-7330	Prostate gland	Not Reported	white	male	not hispanic or latino	Alive	68	-25050	1943		Prostate gland	TCGA-PRAD	['Cystic, Mucinous and Serous Neoplasms', 'Adenomas and Adenocarcinomas', 'Ductal and Lobular Neoplasms']	Prostate Adenocarcinoma	TCGA	004844ca-ead5-564e-83aa-dd7ff27c293f	EJ	University of Pittsburgh	Prostate adenocarcinoma	IGC																No	0	not reported	Prostate gland	191	25050	Adenocarcinoma, NOS	no	2011	Pattern 3
TCGA-KC-A7FE-01A	7c40c747-5000-4f66-aab5-c53fb96337cb	Adenomas and Adenocarcinomas	7c40c747-5000-4f66-aab5-c53fb96337cb	TCGA-KC-A7FE	Prostate gland	Not Reported	white	male	not hispanic or latino	Alive	62	-22718	1951		Prostate gland	TCGA-PRAD	['Cystic, Mucinous and Serous Neoplasms', 'Adenomas and Adenocarcinomas', 'Ductal and Lobular Neoplasms']	Prostate Adenocarcinoma	TCGA	d0975fd5-5b9e-5362-a48f-6d76cc030b12	KC	Cornell Medical College	Prostate adenocarcinoma	IGC																No	0	not reported	Prostate gland	352	22718	Adenocarcinoma, NOS	no	2013	Pattern 4
TCGA-KK-A7AZ-01A	7d931c19-1fce-4409-8a9c-9c65631ccbac	Adenomas and Adenocarcinomas	7d931c19-1fce-4409-8a9c-9c65631ccbac	TCGA-KK-A7AZ	Prostate gland	Not Reported	white	male	not reported	Alive	56	-20507	1954		Prostate gland	TCGA-PRAD	['Cystic, Mucinous and Serous Neoplasms', 'Adenomas and Adenocarcinomas', 'Ductal and Lobular Neoplasms']	Prostate Adenocarcinoma	TCGA	c4a03d2d-b7e9-5506-9521-4df06091fb20	KK	MD Anderson Cancer Center	Prostate adenocarcinoma	IGC																No	0	not reported	Prostate gland	1519	20507	Adenocarcinoma, NOS	no	2010	Pattern 3
TCGA-FC-A8O0-01A	7eea6fd7-733c-44eb-b4b7-50bb3a2628a0	Adenomas and Adenocarcinomas	7eea6fd7-733c-44eb-b4b7-50bb3a2628a0	TCGA-FC-A8O0	Prostate gland	Not Reported	white	male	not hispanic or latino	Alive	68	-25115	1945		Prostate gland	TCGA-PRAD	['Cystic, Mucinous and Serous Neoplasms', 'Adenomas and Adenocarcinomas', 'Ductal and Lobular Neoplasms']	Prostate Adenocarcinoma	TCGA	88622975-7ba4-571d-a657-4943b0c6dc56	FC	Asterand	Prostate adenocarcinoma	IGC																No	0	not reported	Prostate gland	616	25115	Adenocarcinoma, NOS	no	2013	Pattern 3
TCGA-KC-A7F3-01A	827caf2c-a94b-4eee-86b3-1155a16daf4a	Adenomas and Adenocarcinomas	827caf2c-a94b-4eee-86b3-1155a16daf4a	TCGA-KC-A7F3	Prostate gland	Not Reported	white	male	not hispanic or latino	Alive	67	-24676	1946		Prostate gland	TCGA-PRAD	['Cystic, Mucinous and Serous Neoplasms', 'Adenomas and Adenocarcinomas', 'Ductal and Lobular Neoplasms']	Prostate Adenocarcinoma	TCGA	d0975fd5-5b9e-5362-a48f-6d76cc030b12	KC	Cornell Medical College	Prostate adenocarcinoma	IGC																No	0	not reported	Prostate gland	665	24676	Adenocarcinoma, NOS	no	2013	Pattern 4
TCGA-XJ-A9DX-01A	84a5d5fc-7350-4846-a1bc-8bfadbcff8dc	Adenomas and Adenocarcinomas	84a5d5fc-7350-4846-a1bc-8bfadbcff8dc	TCGA-XJ-A9DX	Prostate gland	Not Reported	american indian or alaska native	male	not hispanic or latino	Alive	51		1961		Prostate gland	TCGA-PRAD	['Cystic, Mucinous and Serous Neoplasms', 'Adenomas and Adenocarcinomas', 'Ductal and Lobular Neoplasms']	Prostate Adenocarcinoma	TCGA	fc10b9bf-662e-5efc-9f98-69ebf7abb8e2	XJ	University of Kansas	Prostate adenocarcinoma	NCH																No	0	not reported	Prostate gland	973		Adenocarcinoma, NOS	no	2012	Pattern 4
TCGA-CH-5761-11A	854a481b-71a2-4f23-80aa-e91e9f4069b1	Adenomas and Adenocarcinomas	854a481b-71a2-4f23-80aa-e91e9f4069b1	TCGA-CH-5761	Prostate gland	Not Reported	white	male	not hispanic or latino	Alive	61	-22433	1946		Prostate gland	TCGA-PRAD	['Cystic, Mucinous and Serous Neoplasms', 'Adenomas and Adenocarcinomas', 'Ductal and Lobular Neoplasms']	Prostate Adenocarcinoma	TCGA	e26b1374-41cc-53e9-82ed-2ec94bac2faf	CH	Indivumed	Prostate adenocarcinoma	IGC																No	0	not reported	Prostate gland	28	22433	Adenocarcinoma, NOS	no	2007	Pattern 4
TCGA-CH-5761-01A	854a481b-71a2-4f23-80aa-e91e9f4069b1	Adenomas and Adenocarcinomas	854a481b-71a2-4f23-80aa-e91e9f4069b1	TCGA-CH-5761	Prostate gland	Not Reported	white	male	not hispanic or latino	Alive	61	-22433	1946		Prostate gland	TCGA-PRAD	['Cystic, Mucinous and Serous Neoplasms', 'Adenomas and Adenocarcinomas', 'Ductal and Lobular Neoplasms']	Prostate Adenocarcinoma	TCGA	e26b1374-41cc-53e9-82ed-2ec94bac2faf	CH	Indivumed	Prostate adenocarcinoma	IGC																No	0	not reported	Prostate gland	28	22433	Adenocarcinoma, NOS	no	2007	Pattern 4
TCGA-EJ-A65F-01A	8631bb5e-6d08-4c20-a85e-cb84f5dac290	Adenomas and Adenocarcinomas	8631bb5e-6d08-4c20-a85e-cb84f5dac290	TCGA-EJ-A65F	Prostate gland	Not Reported	white	male	not reported	Alive	59	-21681	1953		Prostate gland	TCGA-PRAD	['Cystic, Mucinous and Serous Neoplasms', 'Adenomas and Adenocarcinomas', 'Ductal and Lobular Neoplasms']	Prostate Adenocarcinoma	TCGA	004844ca-ead5-564e-83aa-dd7ff27c293f	EJ	University of Pittsburgh	Prostate adenocarcinoma	IGC																No	0	not reported	Prostate gland	560	21681	Adenocarcinoma with mixed subtypes	no	2012	Pattern 5
TCGA-HC-8264-01B	8740555d-8bf0-40ba-b868-99eef27662a4	Adenomas and Adenocarcinomas	8740555d-8bf0-40ba-b868-99eef27662a4	TCGA-HC-8264	Prostate gland	Not Reported	white	male	not hispanic or latino	Alive	60	-22177	1951		Prostate gland	TCGA-PRAD	['Cystic, Mucinous and Serous Neoplasms', 'Adenomas and Adenocarcinomas', 'Ductal and Lobular Neoplasms']	Prostate Adenocarcinoma	TCGA	c94737b5-5b26-54a3-bfc6-40bc2b84a7a7	HC	International Genomics Consortium	Prostate adenocarcinoma	IGC																No	0	not reported	Prostate gland	48	22177	Adenocarcinoma, NOS	no	2011	Pattern 5
TCGA-KC-A7FD-01A	88658b66-f293-4aff-9e33-05abfafd3b43	Adenomas and Adenocarcinomas	88658b66-f293-4aff-9e33-05abfafd3b43	TCGA-KC-A7FD	Prostate gland	Not Reported	white	male	not hispanic or latino	Alive	62	-22745	1951		Prostate gland	TCGA-PRAD	['Cystic, Mucinous and Serous Neoplasms', 'Adenomas and Adenocarcinomas', 'Ductal and Lobular Neoplasms']	Prostate Adenocarcinoma	TCGA	d0975fd5-5b9e-5362-a48f-6d76cc030b12	KC	Cornell Medical College	Prostate adenocarcinoma	IGC																No	0	not reported	Prostate gland	270	22745	Adenocarcinoma, NOS	no	2013	Pattern 4
TCGA-EJ-7314-01A	88c87cce-4361-499c-9e3a-e9d9040af2db	Adenomas and Adenocarcinomas	88c87cce-4361-499c-9e3a-e9d9040af2db	TCGA-EJ-7314	Prostate gland	Not Reported	white	male	not hispanic or latino	Alive	62	-22766	1949		Prostate gland	TCGA-PRAD	['Cystic, Mucinous and Serous Neoplasms', 'Adenomas and Adenocarcinomas', 'Ductal and Lobular Neoplasms']	Prostate Adenocarcinoma	TCGA	004844ca-ead5-564e-83aa-dd7ff27c293f	EJ	University of Pittsburgh	Prostate adenocarcinoma	IGC																No	0	not reported	Prostate gland	1150	22766	Adenocarcinoma, NOS	no	2011	Pattern 3
TCGA-EJ-7314-11A	88c87cce-4361-499c-9e3a-e9d9040af2db	Adenomas and Adenocarcinomas	88c87cce-4361-499c-9e3a-e9d9040af2db	TCGA-EJ-7314	Prostate gland	Not Reported	white	male	not hispanic or latino	Alive	62	-22766	1949		Prostate gland	TCGA-PRAD	['Cystic, Mucinous and Serous Neoplasms', 'Adenomas and Adenocarcinomas', 'Ductal and Lobular Neoplasms']	Prostate Adenocarcinoma	TCGA	004844ca-ead5-564e-83aa-dd7ff27c293f	EJ	University of Pittsburgh	Prostate adenocarcinoma	IGC																No	0	not reported	Prostate gland	1150	22766	Adenocarcinoma, NOS	no	2011	Pattern 3
TCGA-HC-8256-01A	89a297be-ebb5-4b9f-8eda-0e548d14ad91	Adenomas and Adenocarcinomas	89a297be-ebb5-4b9f-8eda-0e548d14ad91	TCGA-HC-8256	Prostate gland	Not Reported	black or african american	male	not hispanic or latino	Alive	53	-19598	1958		Prostate gland	TCGA-PRAD	['Cystic, Mucinous and Serous Neoplasms', 'Adenomas and Adenocarcinomas', 'Ductal and Lobular Neoplasms']	Prostate Adenocarcinoma	TCGA	c94737b5-5b26-54a3-bfc6-40bc2b84a7a7	HC	International Genomics Consortium	Prostate adenocarcinoma	IGC																No	0	not reported	Prostate gland	860	19598	Adenocarcinoma, NOS	no	2011	Pattern 4
TCGA-HC-8216-01A	89afdebe-456e-4128-8902-1001876a2106	Adenomas and Adenocarcinomas	89afdebe-456e-4128-8902-1001876a2106	TCGA-HC-8216	Prostate gland	Not Reported	white	male	not hispanic or latino	Alive	58	-21428	1953		Prostate gland	TCGA-PRAD	['Cystic, Mucinous and Serous Neoplasms', 'Adenomas and Adenocarcinomas', 'Ductal and Lobular Neoplasms']	Prostate Adenocarcinoma	TCGA	c94737b5-5b26-54a3-bfc6-40bc2b84a7a7	HC	International Genomics Consortium	Prostate adenocarcinoma	IGC																No	0	not reported	Prostate gland	682	21428	Adenocarcinoma, NOS	no	2011	Pattern 3
TCGA-EJ-A65J-01A	89c150cf-f60c-4f11-8f3e-384b0e0902f9	Adenomas and Adenocarcinomas	89c150cf-f60c-4f11-8f3e-384b0e0902f9	TCGA-EJ-A65J	Prostate gland	Not Reported	white	male	not reported	Alive	62	-22904	1950		Prostate gland	TCGA-PRAD	['Cystic, Mucinous and Serous Neoplasms', 'Adenomas and Adenocarcinomas', 'Ductal and Lobular Neoplasms']	Prostate Adenocarcinoma	TCGA	004844ca-ead5-564e-83aa-dd7ff27c293f	EJ	University of Pittsburgh	Prostate adenocarcinoma	IGC																No	0	not reported	Prostate gland	451	22904	Adenocarcinoma, NOS	yes	2012	Pattern 5
TCGA-EJ-A65G-01A	8bfac5b9-fa2b-4b6e-9537-e9d8a2f0d1dc	Adenomas and Adenocarcinomas	8bfac5b9-fa2b-4b6e-9537-e9d8a2f0d1dc	TCGA-EJ-A65G	Prostate gland	Not Reported	white	male	not reported	Alive	57	-20821	1955		Prostate gland	TCGA-PRAD	['Cystic, Mucinous and Serous Neoplasms', 'Adenomas and Adenocarcinomas', 'Ductal and Lobular Neoplasms']	Prostate Adenocarcinoma	TCGA	004844ca-ead5-564e-83aa-dd7ff27c293f	EJ	University of Pittsburgh	Prostate adenocarcinoma	IGC																No	0	not reported	Prostate gland	666	20821	Adenocarcinoma, NOS	no	2012	Pattern 5
TCGA-VN-A88P-01A	74c7dd37-7ff5-47ac-aeb7-14202871b6f1	Adenomas and Adenocarcinomas	74c7dd37-7ff5-47ac-aeb7-14202871b6f1	TCGA-VN-A88P	Prostate gland	Not Reported	white	male	not hispanic or latino	Alive	60	-21916	1951		Prostate gland	TCGA-PRAD	['Cystic, Mucinous and Serous Neoplasms', 'Adenomas and Adenocarcinomas', 'Ductal and Lobular Neoplasms']	Prostate Adenocarcinoma	TCGA	6d2f726f-6336-5aa2-b6f3-c17385043cb9	VN	NCI Urologic Oncology Branch	Prostate adenocarcinoma	NCH																No	0	not reported	Prostate gland	1260	21916	Adenocarcinoma, NOS	no	2011	Pattern 4
TCGA-J4-A83L-01A	8cc7679d-b963-4b45-b3f8-dcf80ea6cc71	Adenomas and Adenocarcinomas	8cc7679d-b963-4b45-b3f8-dcf80ea6cc71	TCGA-J4-A83L	Prostate gland	Not Reported	white	male	not hispanic or latino	Alive	61	-22338	1952		Prostate gland	TCGA-PRAD	['Cystic, Mucinous and Serous Neoplasms', 'Adenomas and Adenocarcinomas', 'Ductal and Lobular Neoplasms']	Prostate Adenocarcinoma	TCGA	e1c2982f-1486-58d0-8618-e46ad1c410c5	J4	ABS - Lahey Clinic	Prostate adenocarcinoma	IGC																No	0	not reported	Prostate gland	720	22338	Adenocarcinoma, NOS	no	2013	Pattern 4
TCGA-CH-5762-01A	d4ffafdc-ee83-43df-aa3b-7326503c6438	Adenomas and Adenocarcinomas	d4ffafdc-ee83-43df-aa3b-7326503c6438	TCGA-CH-5762	Prostate gland	Not Reported	white	male	not hispanic or latino	Alive	60	-22068	1945		Prostate gland	TCGA-PRAD	['Cystic, Mucinous and Serous Neoplasms', 'Adenomas and Adenocarcinomas', 'Ductal and Lobular Neoplasms']	Prostate Adenocarcinoma	TCGA	e26b1374-41cc-53e9-82ed-2ec94bac2faf	CH	Indivumed	Prostate adenocarcinoma	IGC																No	0	not reported	Prostate gland	1339	22068	Adenocarcinoma, NOS	no	2005	Pattern 3
TCGA-CH-5762-11A	d4ffafdc-ee83-43df-aa3b-7326503c6438	Adenomas and Adenocarcinomas	d4ffafdc-ee83-43df-aa3b-7326503c6438	TCGA-CH-5762	Prostate gland	Not Reported	white	male	not hispanic or latino	Alive	60	-22068	1945		Prostate gland	TCGA-PRAD	['Cystic, Mucinous and Serous Neoplasms', 'Adenomas and Adenocarcinomas', 'Ductal and Lobular Neoplasms']	Prostate Adenocarcinoma	TCGA	e26b1374-41cc-53e9-82ed-2ec94bac2faf	CH	Indivumed	Prostate adenocarcinoma	IGC																No	0	not reported	Prostate gland	1339	22068	Adenocarcinoma, NOS	no	2005	Pattern 3
TCGA-EJ-A65D-01A	8e1ff72b-f1db-4bf9-a8d3-f422e25a65e1	Ductal and Lobular Neoplasms	8e1ff72b-f1db-4bf9-a8d3-f422e25a65e1	TCGA-EJ-A65D	Prostate gland	Not Reported	white	male	not reported	Alive	66	-24297	1946		Prostate gland	TCGA-PRAD	['Cystic, Mucinous and Serous Neoplasms', 'Adenomas and Adenocarcinomas', 'Ductal and Lobular Neoplasms']	Prostate Adenocarcinoma	TCGA	004844ca-ead5-564e-83aa-dd7ff27c293f	EJ	University of Pittsburgh	Prostate adenocarcinoma	IGC																No	0	not reported	Prostate gland	393	24297	Infiltrating duct carcinoma, NOS	no	2012	Pattern 4
TCGA-KC-A4BN-01A	5a468990-d76d-4c67-8437-62689b593ae2	Adenomas and Adenocarcinomas	5a468990-d76d-4c67-8437-62689b593ae2	TCGA-KC-A4BN	Prostate gland	Not Reported	black or african american	male	not hispanic or latino	Alive	55	-20392	1954		Prostate gland	TCGA-PRAD	['Cystic, Mucinous and Serous Neoplasms', 'Adenomas and Adenocarcinomas', 'Ductal and Lobular Neoplasms']	Prostate Adenocarcinoma	TCGA	d0975fd5-5b9e-5362-a48f-6d76cc030b12	KC	Cornell Medical College	Prostate adenocarcinoma	IGC																No	0	not reported	Prostate gland	1815	20392	Adenocarcinoma, NOS	no	2009	Pattern 4
TCGA-J4-8200-01A	897a2af4-55af-4245-8629-1a71b622c17e	Adenomas and Adenocarcinomas	897a2af4-55af-4245-8629-1a71b622c17e	TCGA-J4-8200	Prostate gland	Not Reported	asian	male	not hispanic or latino	Alive	47	-17167	1964		Prostate gland	TCGA-PRAD	['Cystic, Mucinous and Serous Neoplasms', 'Adenomas and Adenocarcinomas', 'Ductal and Lobular Neoplasms']	Prostate Adenocarcinoma	TCGA	e1c2982f-1486-58d0-8618-e46ad1c410c5	J4	ABS - Lahey Clinic	Prostate adenocarcinoma	IGC																No	0	not reported	Prostate gland	1218	17167	Adenocarcinoma, NOS	no	2011	Pattern 4
TCGA-J4-A83K-01A	256f5bcf-10a9-47be-b265-cfa707d24097	Adenomas and Adenocarcinomas	256f5bcf-10a9-47be-b265-cfa707d24097	TCGA-J4-A83K	Prostate gland	Not Reported	white	male	not hispanic or latino	Alive	52	-19299	1961		Prostate gland	TCGA-PRAD	['Cystic, Mucinous and Serous Neoplasms', 'Adenomas and Adenocarcinomas', 'Ductal and Lobular Neoplasms']	Prostate Adenocarcinoma	TCGA	e1c2982f-1486-58d0-8618-e46ad1c410c5	J4	ABS - Lahey Clinic	Prostate adenocarcinoma	IGC																No	0	not reported	Prostate gland	328	19299	Adenocarcinoma, NOS	no	2013	Pattern 3
TCGA-EJ-A7NJ-01A	f6743ff8-542e-4fde-8ff2-4878fcabffda	Adenomas and Adenocarcinomas	f6743ff8-542e-4fde-8ff2-4878fcabffda	TCGA-EJ-A7NJ	Prostate gland	Not Reported	white	male	not reported	Alive	59	-21748	1954		Prostate gland	TCGA-PRAD	['Cystic, Mucinous and Serous Neoplasms', 'Adenomas and Adenocarcinomas', 'Ductal and Lobular Neoplasms']	Prostate Adenocarcinoma	TCGA	004844ca-ead5-564e-83aa-dd7ff27c293f	EJ	University of Pittsburgh	Prostate adenocarcinoma	IGC																No	0	not reported	Prostate gland	197	21748	Adenocarcinoma, NOS	no	2013	Pattern 4
TCGA-HC-7077-01A	92252560-5984-41f6-a4b5-a3aa8654c0c8	Adenomas and Adenocarcinomas	92252560-5984-41f6-a4b5-a3aa8654c0c8	TCGA-HC-7077	Prostate gland	Not Reported	black or african american	male	not hispanic or latino	Alive	64	-23636	1942		Prostate gland	TCGA-PRAD	['Cystic, Mucinous and Serous Neoplasms', 'Adenomas and Adenocarcinomas', 'Ductal and Lobular Neoplasms']	Prostate Adenocarcinoma	TCGA	c94737b5-5b26-54a3-bfc6-40bc2b84a7a7	HC	International Genomics Consortium	Prostate adenocarcinoma	IGC																No	0	not reported	Prostate gland	2115	23636	Adenocarcinoma, NOS	no	2006	Pattern 3
TCGA-HC-7736-01A	922e5166-85f5-4365-9c09-f8bdc1722da6	Adenomas and Adenocarcinomas	922e5166-85f5-4365-9c09-f8bdc1722da6	TCGA-HC-7736	Prostate gland	Not Reported	white	male	not hispanic or latino	Alive	59	-21703	1951		Prostate gland	TCGA-PRAD	['Cystic, Mucinous and Serous Neoplasms', 'Adenomas and Adenocarcinomas', 'Ductal and Lobular Neoplasms']	Prostate Adenocarcinoma	TCGA	c94737b5-5b26-54a3-bfc6-40bc2b84a7a7	HC	International Genomics Consortium	Prostate adenocarcinoma	IGC																No	0	not reported	Prostate gland	1103	21703	Adenocarcinoma, NOS	no	2010	Pattern 4
TCGA-VN-A943-01A	92f45022-ee76-418d-8f9e-c3509efda0c0	Adenomas and Adenocarcinomas	92f45022-ee76-418d-8f9e-c3509efda0c0	TCGA-VN-A943	Prostate gland	Not Reported	white	male	not hispanic or latino	Alive	71	-26162	1942		Prostate gland	TCGA-PRAD	['Cystic, Mucinous and Serous Neoplasms', 'Adenomas and Adenocarcinomas', 'Ductal and Lobular Neoplasms']	Prostate Adenocarcinoma	TCGA	6d2f726f-6336-5aa2-b6f3-c17385043cb9	VN	NCI Urologic Oncology Branch	Prostate adenocarcinoma	NCH																No	0	not reported	Prostate gland	496	26162	Adenocarcinoma, NOS	no	2013	Pattern 4
TCGA-2A-A8VT-01A	931b549f-b9f2-4e8d-83ed-ff663671883c	Adenomas and Adenocarcinomas	931b549f-b9f2-4e8d-83ed-ff663671883c	TCGA-2A-A8VT	Prostate gland	Not Reported	asian	male	not hispanic or latino	Alive	47	-17365	1964		Prostate gland	TCGA-PRAD	['Cystic, Mucinous and Serous Neoplasms', 'Adenomas and Adenocarcinomas', 'Ductal and Lobular Neoplasms']	Prostate Adenocarcinoma	TCGA	4bceac13-9b20-50f4-82b2-dcfdff25d475	2A	Memorial Sloan Kettering Cancer Center	Prostate adenocarcinoma	NCH																No	0	not reported	Prostate gland	1373	17365	Adenocarcinoma, NOS	no	2011	Pattern 5
TCGA-HI-7171-01A	931feb14-3f69-41c1-8435-5fd4fb775bdf	Adenomas and Adenocarcinomas	931feb14-3f69-41c1-8435-5fd4fb775bdf	TCGA-HI-7171	Prostate gland	Not Reported	white	male	not hispanic or latino	Dead	56	-20776	1952	2011	Prostate gland	TCGA-PRAD	['Cystic, Mucinous and Serous Neoplasms', 'Adenomas and Adenocarcinomas', 'Ductal and Lobular Neoplasms']	Prostate Adenocarcinoma	TCGA	32c803f9-e3a0-50f7-8fb7-d1cd9cf2b68a	HI	Fox Chase	Prostate adenocarcinoma	IGC	1329															No	0	not reported	Prostate gland		20776	Adenocarcinoma, NOS	no	2008	Pattern 4
TCGA-ZG-A9LM-01A	9357e8eb-1ce5-4c0f-a668-e5e7f3031d6c	Adenomas and Adenocarcinomas	9357e8eb-1ce5-4c0f-a668-e5e7f3031d6c	TCGA-ZG-A9LM	Prostate gland	Not Reported	white	male	not hispanic or latino	Alive	72	-26377	1941		Prostate gland	TCGA-PRAD	['Cystic, Mucinous and Serous Neoplasms', 'Adenomas and Adenocarcinomas', 'Ductal and Lobular Neoplasms']	Prostate Adenocarcinoma	TCGA	996cb621-efc2-5c61-bf51-806a3edee05f	ZG	University Medical Center Hamburg-Eppendorf	Prostate adenocarcinoma	NCH																No	0	not reported	Prostate gland	378	26377	Adenocarcinoma, NOS	no	2013	Pattern 5
TCGA-V1-A9OY-01A	69fc0351-6496-46b5-be22-25b80c1dc4cc	Adenomas and Adenocarcinomas	69fc0351-6496-46b5-be22-25b80c1dc4cc	TCGA-V1-A9OY	Prostate gland	Not Reported	white	male	not hispanic or latino	Alive	57	-21170			Prostate gland	TCGA-PRAD	['Cystic, Mucinous and Serous Neoplasms', 'Adenomas and Adenocarcinomas', 'Ductal and Lobular Neoplasms']	Prostate Adenocarcinoma	TCGA	5e0dacbd-92b3-572e-86c7-18511019c25d	V1	University of California San Francisco	Prostate adenocarcinoma	NCH																No		not reported	Prostate gland	1067	21170	Adenocarcinoma, NOS	no		Pattern 3
TCGA-G9-7523-01A	93e78f4c-e74b-4675-8d2c-d641fa25d8f2	Adenomas and Adenocarcinomas	93e78f4c-e74b-4675-8d2c-d641fa25d8f2	TCGA-G9-7523	Prostate gland	Not Reported	black or african american	male	not hispanic or latino	Alive	44	-16269	1967		Prostate gland	TCGA-PRAD	['Cystic, Mucinous and Serous Neoplasms', 'Adenomas and Adenocarcinomas', 'Ductal and Lobular Neoplasms']	Prostate Adenocarcinoma	TCGA	93d73531-e5df-50f8-8863-84fada6752c0	G9	Roswell Park	Prostate adenocarcinoma	IGC																No	0	not reported	Prostate gland	857	16269	Adenocarcinoma, NOS	no	2011	Pattern 5
TCGA-KK-A8IA-01A	17916c4e-febe-48c6-b475-ad29397425e8	Adenomas and Adenocarcinomas	17916c4e-febe-48c6-b475-ad29397425e8	TCGA-KK-A8IA	Prostate gland	Not Reported	white	male	not reported	Alive	69	-25284	1940		Prostate gland	TCGA-PRAD	['Cystic, Mucinous and Serous Neoplasms', 'Adenomas and Adenocarcinomas', 'Ductal and Lobular Neoplasms']	Prostate Adenocarcinoma	TCGA	c4a03d2d-b7e9-5506-9521-4df06091fb20	KK	MD Anderson Cancer Center	Prostate adenocarcinoma	IGC																No	0	not reported	Prostate gland	1931	25284	Adenocarcinoma, NOS	no	2009	Pattern 5
TCGA-V1-A8MM-01A	94d6675e-27ae-4f34-9d53-6e19238eb01d	Adenomas and Adenocarcinomas	94d6675e-27ae-4f34-9d53-6e19238eb01d	TCGA-V1-A8MM	Prostate gland	Not Reported	black or african american	male	not hispanic or latino	Alive	60	-22265			Prostate gland	TCGA-PRAD	['Cystic, Mucinous and Serous Neoplasms', 'Adenomas and Adenocarcinomas', 'Ductal and Lobular Neoplasms']	Prostate Adenocarcinoma	TCGA	5e0dacbd-92b3-572e-86c7-18511019c25d	V1	University of California San Francisco	Prostate adenocarcinoma	NCH																No		not reported	Prostate gland	1195	22265	Adenocarcinoma, NOS	no		Pattern 3
TCGA-KK-A6E6-01A	e377f873-c0d1-4810-9f3d-e551723858e1	Adenomas and Adenocarcinomas	e377f873-c0d1-4810-9f3d-e551723858e1	TCGA-KK-A6E6	Prostate gland	Not Reported	white	male	not hispanic or latino	Alive	69	-25320	1933		Prostate gland	TCGA-PRAD	['Cystic, Mucinous and Serous Neoplasms', 'Adenomas and Adenocarcinomas', 'Ductal and Lobular Neoplasms']	Prostate Adenocarcinoma	TCGA	c4a03d2d-b7e9-5506-9521-4df06091fb20	KK	MD Anderson Cancer Center	Prostate adenocarcinoma	IGC																No	0	not reported	Prostate gland	3447	25320	Adenocarcinoma, NOS	no	2002	Pattern 5
TCGA-EJ-A46G-01A	969399cd-47b6-4c0f-8939-3860be3014f9	Ductal and Lobular Neoplasms	969399cd-47b6-4c0f-8939-3860be3014f9	TCGA-EJ-A46G	Prostate gland	Not Reported	white	male	not hispanic or latino	Alive	71	-26219	1941		Prostate gland	TCGA-PRAD	['Cystic, Mucinous and Serous Neoplasms', 'Adenomas and Adenocarcinomas', 'Ductal and Lobular Neoplasms']	Prostate Adenocarcinoma	TCGA	004844ca-ead5-564e-83aa-dd7ff27c293f	EJ	University of Pittsburgh	Prostate adenocarcinoma	IGC																No	0	not reported	Prostate gland	668	26219	Infiltrating duct carcinoma, NOS	yes	2012	Pattern 4
TCGA-KK-A6E3-01A	38a2b705-d8a4-45ca-8bcd-96dbf93d8e4d	Adenomas and Adenocarcinomas	38a2b705-d8a4-45ca-8bcd-96dbf93d8e4d	TCGA-KK-A6E3	Prostate gland	Not Reported	black or african american	male	not reported	Alive	56	-20547	1948		Prostate gland	TCGA-PRAD	['Cystic, Mucinous and Serous Neoplasms', 'Adenomas and Adenocarcinomas', 'Ductal and Lobular Neoplasms']	Prostate Adenocarcinoma	TCGA	c4a03d2d-b7e9-5506-9521-4df06091fb20	KK	MD Anderson Cancer Center	Prostate adenocarcinoma	IGC																No	0	not reported	Prostate gland	2056	20547	Adenocarcinoma, NOS	no	2004	Pattern 4
TCGA-G9-7519-01A	0f01ec33-00a8-4188-a8f0-e90d46ad9bc7	Adenomas and Adenocarcinomas	0f01ec33-00a8-4188-a8f0-e90d46ad9bc7	TCGA-G9-7519	Prostate gland	Not Reported	white	male	not hispanic or latino	Alive	58	-21276	1952		Prostate gland	TCGA-PRAD	['Cystic, Mucinous and Serous Neoplasms', 'Adenomas and Adenocarcinomas', 'Ductal and Lobular Neoplasms']	Prostate Adenocarcinoma	TCGA	93d73531-e5df-50f8-8863-84fada6752c0	G9	Roswell Park	Prostate adenocarcinoma	IGC																No	0	not reported	Prostate gland	849	21276	Adenocarcinoma, NOS	no	2010	Pattern 4
TCGA-V1-A8MK-01A	9938c4ad-748c-4086-9081-fac0aefad440	Adenomas and Adenocarcinomas	9938c4ad-748c-4086-9081-fac0aefad440	TCGA-V1-A8MK	Prostate gland	Not Reported	black or african american	male	not hispanic or latino	Alive	41	-15330			Prostate gland	TCGA-PRAD	['Cystic, Mucinous and Serous Neoplasms', 'Adenomas and Adenocarcinomas', 'Ductal and Lobular Neoplasms']	Prostate Adenocarcinoma	TCGA	5e0dacbd-92b3-572e-86c7-18511019c25d	V1	University of California San Francisco	Prostate adenocarcinoma	NCH																No		not reported	Prostate gland	508	15330	Adenocarcinoma, NOS	no		Pattern 3
TCGA-KC-A4BO-01A	9a05aa6d-6215-4584-90fc-09a0371a19ed	Adenomas and Adenocarcinomas	9a05aa6d-6215-4584-90fc-09a0371a19ed	TCGA-KC-A4BO	Prostate gland	Not Reported	black or african american	male	not hispanic or latino	Alive	55	-20368	1955		Prostate gland	TCGA-PRAD	['Cystic, Mucinous and Serous Neoplasms', 'Adenomas and Adenocarcinomas', 'Ductal and Lobular Neoplasms']	Prostate Adenocarcinoma	TCGA	d0975fd5-5b9e-5362-a48f-6d76cc030b12	KC	Cornell Medical College	Prostate adenocarcinoma	IGC																No	0	not reported	Prostate gland	607	20368	Adenocarcinoma, NOS	no	2010	Pattern 4
TCGA-HC-8260-11A	3971a2f0-7263-4cda-aa01-9a2ebb2c2ff2	Adenomas and Adenocarcinomas	3971a2f0-7263-4cda-aa01-9a2ebb2c2ff2	TCGA-HC-8260	Prostate gland	Not Reported	black or african american	male	not hispanic or latino	Alive	43	-15884	1968		Prostate gland	TCGA-PRAD	['Cystic, Mucinous and Serous Neoplasms', 'Adenomas and Adenocarcinomas', 'Ductal and Lobular Neoplasms']	Prostate Adenocarcinoma	TCGA	c94737b5-5b26-54a3-bfc6-40bc2b84a7a7	HC	International Genomics Consortium	Prostate adenocarcinoma	IGC																No	0	not reported	Prostate gland	686	15884	Adenocarcinoma, NOS	no	2011	Pattern 4
TCGA-HC-8260-01A	3971a2f0-7263-4cda-aa01-9a2ebb2c2ff2	Adenomas and Adenocarcinomas	3971a2f0-7263-4cda-aa01-9a2ebb2c2ff2	TCGA-HC-8260	Prostate gland	Not Reported	black or african american	male	not hispanic or latino	Alive	43	-15884	1968		Prostate gland	TCGA-PRAD	['Cystic, Mucinous and Serous Neoplasms', 'Adenomas and Adenocarcinomas', 'Ductal and Lobular Neoplasms']	Prostate Adenocarcinoma	TCGA	c94737b5-5b26-54a3-bfc6-40bc2b84a7a7	HC	International Genomics Consortium	Prostate adenocarcinoma	IGC																No	0	not reported	Prostate gland	686	15884	Adenocarcinoma, NOS	no	2011	Pattern 4
TCGA-QU-A6IP-01A	9a8e27c9-614b-491f-913d-429dfc4e2c4d	Adenomas and Adenocarcinomas	9a8e27c9-614b-491f-913d-429dfc4e2c4d	TCGA-QU-A6IP	Prostate gland	Not Reported	white	male	not hispanic or latino	Alive	66	-24212	1938		Prostate gland	TCGA-PRAD	['Cystic, Mucinous and Serous Neoplasms', 'Adenomas and Adenocarcinomas', 'Ductal and Lobular Neoplasms']	Prostate Adenocarcinoma	TCGA	4b4608b0-2acb-5524-936d-981c044ffc92	QU	Harvard Beth Israel	Prostate adenocarcinoma	NCH																No	0	not reported	Prostate gland	2620	24212	Adenocarcinoma, NOS	no	2004	Pattern 3
TCGA-ZG-A9M4-01A	9b5d36b2-8b46-48a4-afa7-0e1936f2d315	Adenomas and Adenocarcinomas	9b5d36b2-8b46-48a4-afa7-0e1936f2d315	TCGA-ZG-A9M4	Prostate gland	Not Reported	white	male	not hispanic or latino	Alive	65	-24030	1947		Prostate gland	TCGA-PRAD	['Cystic, Mucinous and Serous Neoplasms', 'Adenomas and Adenocarcinomas', 'Ductal and Lobular Neoplasms']	Prostate Adenocarcinoma	TCGA	996cb621-efc2-5c61-bf51-806a3edee05f	ZG	University Medical Center Hamburg-Eppendorf	Prostate adenocarcinoma	NCH																No	0	not reported	Prostate gland	547	24030	Adenocarcinoma, NOS	no	2012	Pattern 4
TCGA-EJ-A8FO-01A	b751083d-be6d-45da-be97-a6d41d8ebe97	Ductal and Lobular Neoplasms	b751083d-be6d-45da-be97-a6d41d8ebe97	TCGA-EJ-A8FO	Prostate gland	Not Reported	not reported	male	not reported	Alive	51	-18875	1962		Prostate gland	TCGA-PRAD	['Cystic, Mucinous and Serous Neoplasms', 'Adenomas and Adenocarcinomas', 'Ductal and Lobular Neoplasms']	Prostate Adenocarcinoma	TCGA	004844ca-ead5-564e-83aa-dd7ff27c293f	EJ	University of Pittsburgh	Prostate adenocarcinoma	IGC																No	0	not reported	Prostate gland	282	18875	Infiltrating duct carcinoma, NOS	no	2013	Pattern 3
TCGA-EJ-A8FO-11A	b751083d-be6d-45da-be97-a6d41d8ebe97	Ductal and Lobular Neoplasms	b751083d-be6d-45da-be97-a6d41d8ebe97	TCGA-EJ-A8FO	Prostate gland	Not Reported	not reported	male	not reported	Alive	51	-18875	1962		Prostate gland	TCGA-PRAD	['Cystic, Mucinous and Serous Neoplasms', 'Adenomas and Adenocarcinomas', 'Ductal and Lobular Neoplasms']	Prostate Adenocarcinoma	TCGA	004844ca-ead5-564e-83aa-dd7ff27c293f	EJ	University of Pittsburgh	Prostate adenocarcinoma	IGC																No	0	not reported	Prostate gland	282	18875	Infiltrating duct carcinoma, NOS	no	2013	Pattern 3
TCGA-YL-A8SQ-01B	24e5d323-f3d4-4add-9a29-79e77ced357c	Adenomas and Adenocarcinomas	24e5d323-f3d4-4add-9a29-79e77ced357c	TCGA-YL-A8SQ	Prostate gland	Not Reported	white	male	not hispanic or latino	Alive	61	-22482	1947		Prostate gland	TCGA-PRAD	['Cystic, Mucinous and Serous Neoplasms', 'Adenomas and Adenocarcinomas', 'Ductal and Lobular Neoplasms']	Prostate Adenocarcinoma	TCGA	ab49fb71-c6b0-5cec-95d7-acc1c2773c52	YL	PROCURE Biobank	Prostate adenocarcinoma	NCH																No	0	not reported	Prostate gland	2083	22482	Adenocarcinoma, NOS	no	2008	Pattern 5
TCGA-KK-A7B2-01A	000d566c-96c7-4f1c-b36e-fa2222467983	Adenomas and Adenocarcinomas	000d566c-96c7-4f1c-b36e-fa2222467983	TCGA-KK-A7B2	Prostate gland	Not Reported	white	male	not reported	Alive	68	-24845	1944		Prostate gland	TCGA-PRAD	['Cystic, Mucinous and Serous Neoplasms', 'Adenomas and Adenocarcinomas', 'Ductal and Lobular Neoplasms']	Prostate Adenocarcinoma	TCGA	c4a03d2d-b7e9-5506-9521-4df06091fb20	KK	MD Anderson Cancer Center	Prostate adenocarcinoma	IGC																No	0	not reported	Prostate gland	1099	24845	Adenocarcinoma, NOS	no	2012	Pattern 5
TCGA-EJ-7786-11A	9d499039-37ca-4300-ae95-04bbe007c0d2	Adenomas and Adenocarcinomas	9d499039-37ca-4300-ae95-04bbe007c0d2	TCGA-EJ-7786	Prostate gland	Not Reported	white	male	not hispanic or latino	Alive	62	-22793	1949		Prostate gland	TCGA-PRAD	['Cystic, Mucinous and Serous Neoplasms', 'Adenomas and Adenocarcinomas', 'Ductal and Lobular Neoplasms']	Prostate Adenocarcinoma	TCGA	004844ca-ead5-564e-83aa-dd7ff27c293f	EJ	University of Pittsburgh	Prostate adenocarcinoma	IGC																No	0	not reported	Prostate gland	1096	22793	Adenocarcinoma, NOS	no	2011	Pattern 4
TCGA-EJ-7786-01A	9d499039-37ca-4300-ae95-04bbe007c0d2	Adenomas and Adenocarcinomas	9d499039-37ca-4300-ae95-04bbe007c0d2	TCGA-EJ-7786	Prostate gland	Not Reported	white	male	not hispanic or latino	Alive	62	-22793	1949		Prostate gland	TCGA-PRAD	['Cystic, Mucinous and Serous Neoplasms', 'Adenomas and Adenocarcinomas', 'Ductal and Lobular Neoplasms']	Prostate Adenocarcinoma	TCGA	004844ca-ead5-564e-83aa-dd7ff27c293f	EJ	University of Pittsburgh	Prostate adenocarcinoma	IGC																No	0	not reported	Prostate gland	1096	22793	Adenocarcinoma, NOS	no	2011	Pattern 4
TCGA-EJ-8468-01A	00b16434-0b3a-4194-8714-74dccbebe06c	Adenomas and Adenocarcinomas	00b16434-0b3a-4194-8714-74dccbebe06c	TCGA-EJ-8468	Prostate gland	Not Reported	white	male	not reported	Alive	63	-23371	1944		Prostate gland	TCGA-PRAD	['Cystic, Mucinous and Serous Neoplasms', 'Adenomas and Adenocarcinomas', 'Ductal and Lobular Neoplasms']	Prostate Adenocarcinoma	TCGA	004844ca-ead5-564e-83aa-dd7ff27c293f	EJ	University of Pittsburgh	Prostate adenocarcinoma	IGC																No	0	not reported	Prostate gland	2347	23371	Adenocarcinoma, NOS	no	2007	Pattern 4
TCGA-G9-6367-01A	9f751c9d-ad41-4f02-b7f8-12423857d418	Adenomas and Adenocarcinomas	9f751c9d-ad41-4f02-b7f8-12423857d418	TCGA-G9-6367	Prostate gland	Not Reported	white	male	not hispanic or latino	Alive	60	-22176	1949		Prostate gland	TCGA-PRAD	['Cystic, Mucinous and Serous Neoplasms', 'Adenomas and Adenocarcinomas', 'Ductal and Lobular Neoplasms']	Prostate Adenocarcinoma	TCGA	93d73531-e5df-50f8-8863-84fada6752c0	G9	Roswell Park	Prostate adenocarcinoma	IGC																No	0	not reported	Prostate gland	1222	22176	Adenocarcinoma, NOS	no	2009	Pattern 5
TCGA-G9-6367-11A	9f751c9d-ad41-4f02-b7f8-12423857d418	Adenomas and Adenocarcinomas	9f751c9d-ad41-4f02-b7f8-12423857d418	TCGA-G9-6367	Prostate gland	Not Reported	white	male	not hispanic or latino	Alive	60	-22176	1949		Prostate gland	TCGA-PRAD	['Cystic, Mucinous and Serous Neoplasms', 'Adenomas and Adenocarcinomas', 'Ductal and Lobular Neoplasms']	Prostate Adenocarcinoma	TCGA	93d73531-e5df-50f8-8863-84fada6752c0	G9	Roswell Park	Prostate adenocarcinoma	IGC																No	0	not reported	Prostate gland	1222	22176	Adenocarcinoma, NOS	no	2009	Pattern 5
TCGA-HC-7078-01A	9f802576-1e98-496c-bda4-4b1dd2e411c8	Adenomas and Adenocarcinomas	9f802576-1e98-496c-bda4-4b1dd2e411c8	TCGA-HC-7078	Prostate gland	Not Reported	white	male	not hispanic or latino	Alive	69	-25402	1938		Prostate gland	TCGA-PRAD	['Cystic, Mucinous and Serous Neoplasms', 'Adenomas and Adenocarcinomas', 'Ductal and Lobular Neoplasms']	Prostate Adenocarcinoma	TCGA	c94737b5-5b26-54a3-bfc6-40bc2b84a7a7	HC	International Genomics Consortium	Prostate adenocarcinoma	IGC																No	0	not reported	Prostate gland	1985	25402	Adenocarcinoma, NOS	no	2007	Pattern 4
TCGA-J4-A67N-01A	00f7f9d3-7a34-4a5b-9d19-38810dcabbba	Adenomas and Adenocarcinomas	00f7f9d3-7a34-4a5b-9d19-38810dcabbba	TCGA-J4-A67N	Prostate gland	Not Reported	white	male	not hispanic or latino	Alive	61	-22420	1950		Prostate gland	TCGA-PRAD	['Cystic, Mucinous and Serous Neoplasms', 'Adenomas and Adenocarcinomas', 'Ductal and Lobular Neoplasms']	Prostate Adenocarcinoma	TCGA	e1c2982f-1486-58d0-8618-e46ad1c410c5	J4	ABS - Lahey Clinic	Prostate adenocarcinoma	IGC																No	0	not reported	Prostate gland	937	22420	Adenocarcinoma, NOS	no	2011	Pattern 4
TCGA-G9-6329-01A	a08fd0a6-a89a-4adb-b641-d4c1238abb71	Adenomas and Adenocarcinomas	a08fd0a6-a89a-4adb-b641-d4c1238abb71	TCGA-G9-6329	Prostate gland	Not Reported	white	male	not hispanic or latino	Alive	67	-24797	1942		Prostate gland	TCGA-PRAD	['Cystic, Mucinous and Serous Neoplasms', 'Adenomas and Adenocarcinomas', 'Ductal and Lobular Neoplasms']	Prostate Adenocarcinoma	TCGA	93d73531-e5df-50f8-8863-84fada6752c0	G9	Roswell Park	Prostate adenocarcinoma	IGC																No	0	not reported	Prostate gland	1266	24797	Adenocarcinoma, NOS	no	2009	Pattern 4
TCGA-HC-7230-01A	03c66cf8-bc68-4ee1-a322-689a29b72262	Adenomas and Adenocarcinomas	03c66cf8-bc68-4ee1-a322-689a29b72262	TCGA-HC-7230	Prostate gland	Not Reported	white	male	not hispanic or latino	Alive	50	-18577	1961		Prostate gland	TCGA-PRAD	['Cystic, Mucinous and Serous Neoplasms', 'Adenomas and Adenocarcinomas', 'Ductal and Lobular Neoplasms']	Prostate Adenocarcinoma	TCGA	c94737b5-5b26-54a3-bfc6-40bc2b84a7a7	HC	International Genomics Consortium	Prostate adenocarcinoma	IGC																No	0	not reported	Prostate gland	1001	18577	Adenocarcinoma, NOS	no	2011	Pattern 4
TCGA-J4-8198-01A	a1e64294-1264-498d-b18b-c9b4c729c2f2	Adenomas and Adenocarcinomas	a1e64294-1264-498d-b18b-c9b4c729c2f2	TCGA-J4-8198	Prostate gland	Not Reported	black or african american	male	not hispanic or latino	Alive	49	-17935	1962		Prostate gland	TCGA-PRAD	['Cystic, Mucinous and Serous Neoplasms', 'Adenomas and Adenocarcinomas', 'Ductal and Lobular Neoplasms']	Prostate Adenocarcinoma	TCGA	e1c2982f-1486-58d0-8618-e46ad1c410c5	J4	ABS - Lahey Clinic	Prostate adenocarcinoma	IGC																No	0	not reported	Prostate gland	614	17935	Adenocarcinoma, NOS	no	2011	Pattern 3
TCGA-ZG-A9L1-01A	083cc988-19a5-49b4-97c0-4e7bcc5d5c08	Adenomas and Adenocarcinomas	083cc988-19a5-49b4-97c0-4e7bcc5d5c08	TCGA-ZG-A9L1	Prostate gland	Not Reported	white	male	not hispanic or latino	Alive	66	-24214	1944		Prostate gland	TCGA-PRAD	['Cystic, Mucinous and Serous Neoplasms', 'Adenomas and Adenocarcinomas', 'Ductal and Lobular Neoplasms']	Prostate Adenocarcinoma	TCGA	996cb621-efc2-5c61-bf51-806a3edee05f	ZG	University Medical Center Hamburg-Eppendorf	Prostate adenocarcinoma	NCH																No	0	not reported	Prostate gland	1302	24214	Adenocarcinoma, NOS	no	2010	Pattern 5
TCGA-XK-AAJR-01A	a3a4a518-2dac-4846-9476-1aa7e0c1fb5e	Adenomas and Adenocarcinomas	a3a4a518-2dac-4846-9476-1aa7e0c1fb5e	TCGA-XK-AAJR	Prostate gland	Not Reported	white	male	not reported	Alive	61	-22643	1950		Prostate gland	TCGA-PRAD	['Cystic, Mucinous and Serous Neoplasms', 'Adenomas and Adenocarcinomas', 'Ductal and Lobular Neoplasms']	Prostate Adenocarcinoma	TCGA	74c23bc7-0548-5928-96c0-616b97ca2171	XK	Mayo Clinic Arizona	Prostate adenocarcinoma	NCH																No	0	not reported	Prostate gland	1124	22643	Adenocarcinoma, NOS	no	2011	Pattern 3
TCGA-V1-A9Z9-01A	0885eb03-de9f-46ba-9c53-fb69c67ab9f0	Adenomas and Adenocarcinomas	0885eb03-de9f-46ba-9c53-fb69c67ab9f0	TCGA-V1-A9Z9	Prostate gland	Not Reported	white	male	not hispanic or latino	Alive	63	-23360			Prostate gland	TCGA-PRAD	['Cystic, Mucinous and Serous Neoplasms', 'Adenomas and Adenocarcinomas', 'Ductal and Lobular Neoplasms']	Prostate Adenocarcinoma	TCGA	5e0dacbd-92b3-572e-86c7-18511019c25d	V1	University of California San Francisco	Prostate adenocarcinoma	NCH																No		not reported	Prostate gland	540	23360	Adenocarcinoma, NOS	no		Pattern 5
TCGA-HC-7820-11A	a3cd3599-7c18-491d-be09-6fc7e526c9b1	Adenomas and Adenocarcinomas	a3cd3599-7c18-491d-be09-6fc7e526c9b1	TCGA-HC-7820	Prostate gland	Not Reported	white	male	not hispanic or latino	Alive	72	-26576	1939		Prostate gland	TCGA-PRAD	['Cystic, Mucinous and Serous Neoplasms', 'Adenomas and Adenocarcinomas', 'Ductal and Lobular Neoplasms']	Prostate Adenocarcinoma	TCGA	c94737b5-5b26-54a3-bfc6-40bc2b84a7a7	HC	International Genomics Consortium	Prostate adenocarcinoma	IGC																No	0	not reported	Prostate gland	747	26576	Adenocarcinoma, NOS	no	2011	Pattern 4
TCGA-HC-7820-01A	a3cd3599-7c18-491d-be09-6fc7e526c9b1	Adenomas and Adenocarcinomas	a3cd3599-7c18-491d-be09-6fc7e526c9b1	TCGA-HC-7820	Prostate gland	Not Reported	white	male	not hispanic or latino	Alive	72	-26576	1939		Prostate gland	TCGA-PRAD	['Cystic, Mucinous and Serous Neoplasms', 'Adenomas and Adenocarcinomas', 'Ductal and Lobular Neoplasms']	Prostate Adenocarcinoma	TCGA	c94737b5-5b26-54a3-bfc6-40bc2b84a7a7	HC	International Genomics Consortium	Prostate adenocarcinoma	IGC																No	0	not reported	Prostate gland	747	26576	Adenocarcinoma, NOS	no	2011	Pattern 4
TCGA-CH-5766-11A	a5c77ab6-6e98-4a3d-81c8-f3d5fabd31d2	Adenomas and Adenocarcinomas	a5c77ab6-6e98-4a3d-81c8-f3d5fabd31d2	TCGA-CH-5766	Prostate gland	Not Reported	white	male	not hispanic or latino	Alive	55	-20392	1952		Prostate gland	TCGA-PRAD	['Cystic, Mucinous and Serous Neoplasms', 'Adenomas and Adenocarcinomas', 'Ductal and Lobular Neoplasms']	Prostate Adenocarcinoma	TCGA	e26b1374-41cc-53e9-82ed-2ec94bac2faf	CH	Indivumed	Prostate adenocarcinoma	IGC																No	0	not reported	Prostate gland	31	20392	Adenocarcinoma, NOS	no	2007	Pattern 3
TCGA-CH-5766-01A	a5c77ab6-6e98-4a3d-81c8-f3d5fabd31d2	Adenomas and Adenocarcinomas	a5c77ab6-6e98-4a3d-81c8-f3d5fabd31d2	TCGA-CH-5766	Prostate gland	Not Reported	white	male	not hispanic or latino	Alive	55	-20392	1952		Prostate gland	TCGA-PRAD	['Cystic, Mucinous and Serous Neoplasms', 'Adenomas and Adenocarcinomas', 'Ductal and Lobular Neoplasms']	Prostate Adenocarcinoma	TCGA	e26b1374-41cc-53e9-82ed-2ec94bac2faf	CH	Indivumed	Prostate adenocarcinoma	IGC																No	0	not reported	Prostate gland	31	20392	Adenocarcinoma, NOS	no	2007	Pattern 3
TCGA-ZG-A8QY-01A	a6d467cf-6783-4885-8de5-95d32e922500	Adenomas and Adenocarcinomas	a6d467cf-6783-4885-8de5-95d32e922500	TCGA-ZG-A8QY	Prostate gland	Not Reported	white	male	not hispanic or latino	Alive	67	-24731	1946		Prostate gland	TCGA-PRAD	['Cystic, Mucinous and Serous Neoplasms', 'Adenomas and Adenocarcinomas', 'Ductal and Lobular Neoplasms']	Prostate Adenocarcinoma	TCGA	996cb621-efc2-5c61-bf51-806a3edee05f	ZG	University Medical Center Hamburg-Eppendorf	Prostate adenocarcinoma	NCH																No	0	not reported	Prostate gland	404	24731	Adenocarcinoma, NOS	no	2013	Pattern 4
TCGA-HC-A8D0-01A	0afa0e02-daae-47e6-9ccb-9de8e4feb73c	Adenomas and Adenocarcinomas	0afa0e02-daae-47e6-9ccb-9de8e4feb73c	TCGA-HC-A8D0	Prostate gland	Not Reported	white	male	not hispanic or latino	Alive	61	-22465	1951		Prostate gland	TCGA-PRAD	['Cystic, Mucinous and Serous Neoplasms', 'Adenomas and Adenocarcinomas', 'Ductal and Lobular Neoplasms']	Prostate Adenocarcinoma	TCGA	c94737b5-5b26-54a3-bfc6-40bc2b84a7a7	HC	International Genomics Consortium	Prostate adenocarcinoma	IGC																No	0	not reported	Prostate gland	775	22465	Adenocarcinoma, NOS	no	2012	Pattern 4
TCGA-V1-A8MU-01A	a76bcd1f-e47f-4dc5-a97a-4c4f00032191	Adenomas and Adenocarcinomas	a76bcd1f-e47f-4dc5-a97a-4c4f00032191	TCGA-V1-A8MU	Prostate gland	Not Reported	black or african american	male	not hispanic or latino	Alive	56	-20805			Prostate gland	TCGA-PRAD	['Cystic, Mucinous and Serous Neoplasms', 'Adenomas and Adenocarcinomas', 'Ductal and Lobular Neoplasms']	Prostate Adenocarcinoma	TCGA	5e0dacbd-92b3-572e-86c7-18511019c25d	V1	University of California San Francisco	Prostate adenocarcinoma	NCH																No		not reported	Prostate gland	1876	20805	Adenocarcinoma, NOS	no		Pattern 4
TCGA-G9-6494-01A	0c459149-0dfe-4206-b50b-db79180ebb57	Adenomas and Adenocarcinomas	0c459149-0dfe-4206-b50b-db79180ebb57	TCGA-G9-6494	Prostate gland	Not Reported	white	male	not hispanic or latino	Alive	66	-24381	1942		Prostate gland	TCGA-PRAD	['Cystic, Mucinous and Serous Neoplasms', 'Adenomas and Adenocarcinomas', 'Ductal and Lobular Neoplasms']	Prostate Adenocarcinoma	TCGA	93d73531-e5df-50f8-8863-84fada6752c0	G9	Roswell Park	Prostate adenocarcinoma	IGC																No	0	not reported	Prostate gland	1771	24381	Adenocarcinoma, NOS	no	2008	Pattern 3
TCGA-G9-6494-11A	0c459149-0dfe-4206-b50b-db79180ebb57	Adenomas and Adenocarcinomas	0c459149-0dfe-4206-b50b-db79180ebb57	TCGA-G9-6494	Prostate gland	Not Reported	white	male	not hispanic or latino	Alive	66	-24381	1942		Prostate gland	TCGA-PRAD	['Cystic, Mucinous and Serous Neoplasms', 'Adenomas and Adenocarcinomas', 'Ductal and Lobular Neoplasms']	Prostate Adenocarcinoma	TCGA	93d73531-e5df-50f8-8863-84fada6752c0	G9	Roswell Park	Prostate adenocarcinoma	IGC																No	0	not reported	Prostate gland	1771	24381	Adenocarcinoma, NOS	no	2008	Pattern 3
TCGA-EJ-A7NH-01A	0d498226-e22a-44a4-9ef8-1da8e83fa55b	Adenomas and Adenocarcinomas	0d498226-e22a-44a4-9ef8-1da8e83fa55b	TCGA-EJ-A7NH	Prostate gland	Not Reported	white	male	not reported	Alive	56	-20734	1957		Prostate gland	TCGA-PRAD	['Cystic, Mucinous and Serous Neoplasms', 'Adenomas and Adenocarcinomas', 'Ductal and Lobular Neoplasms']	Prostate Adenocarcinoma	TCGA	004844ca-ead5-564e-83aa-dd7ff27c293f	EJ	University of Pittsburgh	Prostate adenocarcinoma	IGC																No	0	not reported	Prostate gland	474	20734	Adenocarcinoma, NOS	no	2013	Pattern 4
TCGA-V1-A9OA-01A	a8396f6d-53e2-4664-a3e2-df061d022108	Adenomas and Adenocarcinomas	a8396f6d-53e2-4664-a3e2-df061d022108	TCGA-V1-A9OA	Prostate gland	Not Reported	white	male	not hispanic or latino	Alive	61	-22630			Prostate gland	TCGA-PRAD	['Cystic, Mucinous and Serous Neoplasms', 'Adenomas and Adenocarcinomas', 'Ductal and Lobular Neoplasms']	Prostate Adenocarcinoma	TCGA	5e0dacbd-92b3-572e-86c7-18511019c25d	V1	University of California San Francisco	Prostate adenocarcinoma	NCH																No		not reported	Prostate gland	636	22630	Adenocarcinoma, NOS	no		Pattern 5
TCGA-G9-A9S4-01A	a8573f49-9fed-4c85-9e1d-40abab7f86ec	Adenomas and Adenocarcinomas	a8573f49-9fed-4c85-9e1d-40abab7f86ec	TCGA-G9-A9S4	Prostate gland	Not Reported	white	male	not hispanic or latino	Alive	62	-22684	1950		Prostate gland	TCGA-PRAD	['Cystic, Mucinous and Serous Neoplasms', 'Adenomas and Adenocarcinomas', 'Ductal and Lobular Neoplasms']	Prostate Adenocarcinoma	TCGA	93d73531-e5df-50f8-8863-84fada6752c0	G9	Roswell Park	Prostate adenocarcinoma	IGC																No	0	not reported	Prostate gland	906	22684	Adenocarcinoma, NOS	no	2012	Pattern 4
TCGA-KC-A4BV-01A	a8c954b7-3077-4ff1-b311-d4b4bfa49786	Adenomas and Adenocarcinomas	a8c954b7-3077-4ff1-b311-d4b4bfa49786	TCGA-KC-A4BV	Prostate gland	Not Reported	asian	male	not hispanic or latino	Alive	66	-24138	1944		Prostate gland	TCGA-PRAD	['Cystic, Mucinous and Serous Neoplasms', 'Adenomas and Adenocarcinomas', 'Ductal and Lobular Neoplasms']	Prostate Adenocarcinoma	TCGA	d0975fd5-5b9e-5362-a48f-6d76cc030b12	KC	Cornell Medical College	Prostate adenocarcinoma	IGC																No	0	not reported	Prostate gland	1328	24138	Adenocarcinoma, NOS	no	2010	Pattern 5
TCGA-HC-A76X-01A	105e12bf-4f39-4d7a-870f-fbc329ee210a	Adenomas and Adenocarcinomas	105e12bf-4f39-4d7a-870f-fbc329ee210a	TCGA-HC-A76X	Prostate gland	Not Reported	white	male	not hispanic or latino	Alive	62	-22756	1951		Prostate gland	TCGA-PRAD	['Cystic, Mucinous and Serous Neoplasms', 'Adenomas and Adenocarcinomas', 'Ductal and Lobular Neoplasms']	Prostate Adenocarcinoma	TCGA	c94737b5-5b26-54a3-bfc6-40bc2b84a7a7	HC	International Genomics Consortium	Prostate adenocarcinoma	IGC																No	0	not reported	Prostate gland	150	22756	Adenocarcinoma, NOS	no	2013	Pattern 4
TCGA-KK-A8I7-01A	108dee1e-b27d-4056-a167-261725f548c1	Adenomas and Adenocarcinomas	108dee1e-b27d-4056-a167-261725f548c1	TCGA-KK-A8I7	Prostate gland	Not Reported	white	male	not reported	Alive	55	-20256	1954		Prostate gland	TCGA-PRAD	['Cystic, Mucinous and Serous Neoplasms', 'Adenomas and Adenocarcinomas', 'Ductal and Lobular Neoplasms']	Prostate Adenocarcinoma	TCGA	c4a03d2d-b7e9-5506-9521-4df06091fb20	KK	MD Anderson Cancer Center	Prostate adenocarcinoma	IGC																No	0	not reported	Prostate gland	2002	20256	Adenocarcinoma, NOS	no	2009	Pattern 5
TCGA-2A-AAYU-01A	aa1a3a43-2f9c-456c-ba74-81c29b9801cb	Adenomas and Adenocarcinomas	aa1a3a43-2f9c-456c-ba74-81c29b9801cb	TCGA-2A-AAYU	Prostate gland	Not Reported	white	male	not hispanic or latino	Alive	56	-20582	1956		Prostate gland	TCGA-PRAD	['Cystic, Mucinous and Serous Neoplasms', 'Adenomas and Adenocarcinomas', 'Ductal and Lobular Neoplasms']	Prostate Adenocarcinoma	TCGA	4bceac13-9b20-50f4-82b2-dcfdff25d475	2A	Memorial Sloan Kettering Cancer Center	Prostate adenocarcinoma	NCH																No	0	not reported	Prostate gland	615	20582	Adenocarcinoma, NOS	no	2012	Pattern 3
TCGA-EJ-5503-01A	aa252f78-ebf3-42f9-86af-bb6e57345706	Adenomas and Adenocarcinomas	aa252f78-ebf3-42f9-86af-bb6e57345706	TCGA-EJ-5503	Prostate gland	Not Reported	white	male	not hispanic or latino	Alive	50	-18395	1960		Prostate gland	TCGA-PRAD	['Cystic, Mucinous and Serous Neoplasms', 'Adenomas and Adenocarcinomas', 'Ductal and Lobular Neoplasms']	Prostate Adenocarcinoma	TCGA	004844ca-ead5-564e-83aa-dd7ff27c293f	EJ	University of Pittsburgh	Prostate adenocarcinoma	IGC																No	0	not reported	Prostate gland	1391	18395	Adenocarcinoma, NOS	no	2010	Pattern 3
TCGA-VP-A879-01A	11882dac-3ba3-40fa-8af4-174cba77881a	Adenomas and Adenocarcinomas	11882dac-3ba3-40fa-8af4-174cba77881a	TCGA-VP-A879	Prostate gland	Not Reported	white	male	not reported	Dead	70	-25799	1936	2007	Prostate gland	TCGA-PRAD	['Cystic, Mucinous and Serous Neoplasms', 'Adenomas and Adenocarcinomas', 'Ductal and Lobular Neoplasms']	Prostate Adenocarcinoma	TCGA	ab59258a-5d16-59c2-8ae9-535aff76b4ee	VP	Washington University	Prostate adenocarcinoma	NCH	728															No	0	not reported	Prostate gland		25799	Adenocarcinoma, NOS	no	2006	Pattern 5
TCGA-HI-7169-01A	11fb5853-8eeb-4ad8-825d-3eaaf3fa08d6	Adenomas and Adenocarcinomas	11fb5853-8eeb-4ad8-825d-3eaaf3fa08d6	TCGA-HI-7169	Prostate gland	Not Reported	white	male	not hispanic or latino	Alive	55	-20133	1951		Prostate gland	TCGA-PRAD	['Cystic, Mucinous and Serous Neoplasms', 'Adenomas and Adenocarcinomas', 'Ductal and Lobular Neoplasms']	Prostate Adenocarcinoma	TCGA	32c803f9-e3a0-50f7-8fb7-d1cd9cf2b68a	HI	Fox Chase	Prostate adenocarcinoma	IGC																No	0	not reported	Prostate gland	2684	20133	Adenocarcinoma, NOS	no	2006	Pattern 4
TCGA-EJ-8472-01A	ab378ad0-1881-403f-9e85-d6f97e7b7c81	Adenomas and Adenocarcinomas	ab378ad0-1881-403f-9e85-d6f97e7b7c81	TCGA-EJ-8472	Prostate gland	Not Reported	white	male	not reported	Alive	63	-23104	1948		Prostate gland	TCGA-PRAD	['Cystic, Mucinous and Serous Neoplasms', 'Adenomas and Adenocarcinomas', 'Ductal and Lobular Neoplasms']	Prostate Adenocarcinoma	TCGA	004844ca-ead5-564e-83aa-dd7ff27c293f	EJ	University of Pittsburgh	Prostate adenocarcinoma	IGC																No	0	not reported	Prostate gland	756	23104	Adenocarcinoma, NOS	no	2011	Pattern 4
TCGA-EJ-5509-01A	13ce70a8-785c-4b59-b073-41922cb201f9	Adenomas and Adenocarcinomas	13ce70a8-785c-4b59-b073-41922cb201f9	TCGA-EJ-5509	Prostate gland	Not Reported	white	male	not hispanic or latino	Alive	63	-23368	1946		Prostate gland	TCGA-PRAD	['Cystic, Mucinous and Serous Neoplasms', 'Adenomas and Adenocarcinomas', 'Ductal and Lobular Neoplasms']	Prostate Adenocarcinoma	TCGA	004844ca-ead5-564e-83aa-dd7ff27c293f	EJ	University of Pittsburgh	Prostate adenocarcinoma	IGC																No	0	not reported	Prostate gland	1464	23368	Adenocarcinoma, NOS	no	2009	Pattern 4
TCGA-WW-A8ZI-01A	abeb0894-862f-4035-a6d9-fe0ba61630a9	Adenomas and Adenocarcinomas	abeb0894-862f-4035-a6d9-fe0ba61630a9	TCGA-WW-A8ZI	Prostate gland	Not Reported	white	male	not hispanic or latino	Alive	70	-25593	1943		Prostate gland	TCGA-PRAD	['Cystic, Mucinous and Serous Neoplasms', 'Adenomas and Adenocarcinomas', 'Ductal and Lobular Neoplasms']	Prostate Adenocarcinoma	TCGA	b02d18be-b115-5015-bb2b-359816e5f840	WW	Wake Forest University	Prostate adenocarcinoma	NCH																No	0	not reported	Prostate gland	449	25593	Adenocarcinoma, NOS	no	2013	Pattern 4
TCGA-V1-A9OX-01A	14c2819b-9afc-4c89-849f-530e289d55bf	Adenomas and Adenocarcinomas	14c2819b-9afc-4c89-849f-530e289d55bf	TCGA-V1-A9OX	Prostate gland	Not Reported	white	male	not hispanic or latino	Alive	56	-20805			Prostate gland	TCGA-PRAD	['Cystic, Mucinous and Serous Neoplasms', 'Adenomas and Adenocarcinomas', 'Ductal and Lobular Neoplasms']	Prostate Adenocarcinoma	TCGA	5e0dacbd-92b3-572e-86c7-18511019c25d	V1	University of California San Francisco	Prostate adenocarcinoma	NCH																No		not reported	Prostate gland	1134	20805	Adenocarcinoma, NOS	no		Pattern 5
TCGA-EJ-7125-01A	aca312ab-6dbd-4183-8b22-8f37834f3426	Adenomas and Adenocarcinomas	aca312ab-6dbd-4183-8b22-8f37834f3426	TCGA-EJ-7125	Prostate gland	Not Reported	white	male	not hispanic or latino	Alive	44	-16425	1961		Prostate gland	TCGA-PRAD	['Cystic, Mucinous and Serous Neoplasms', 'Adenomas and Adenocarcinomas', 'Ductal and Lobular Neoplasms']	Prostate Adenocarcinoma	TCGA	004844ca-ead5-564e-83aa-dd7ff27c293f	EJ	University of Pittsburgh	Prostate adenocarcinoma	IGC																No	0	not reported	Prostate gland	2850	16425	Adenocarcinoma, NOS	no	2005	Pattern 4
TCGA-EJ-7125-11A	aca312ab-6dbd-4183-8b22-8f37834f3426	Adenomas and Adenocarcinomas	aca312ab-6dbd-4183-8b22-8f37834f3426	TCGA-EJ-7125	Prostate gland	Not Reported	white	male	not hispanic or latino	Alive	44	-16425	1961		Prostate gland	TCGA-PRAD	['Cystic, Mucinous and Serous Neoplasms', 'Adenomas and Adenocarcinomas', 'Ductal and Lobular Neoplasms']	Prostate Adenocarcinoma	TCGA	004844ca-ead5-564e-83aa-dd7ff27c293f	EJ	University of Pittsburgh	Prostate adenocarcinoma	IGC																No	0	not reported	Prostate gland	2850	16425	Adenocarcinoma, NOS	no	2005	Pattern 4
TCGA-YL-A8SK-01B	159b47b2-dc7d-4856-9a00-454e27301e23	Adenomas and Adenocarcinomas	159b47b2-dc7d-4856-9a00-454e27301e23	TCGA-YL-A8SK	Prostate gland	Not Reported	white	male	not hispanic or latino	Alive	67	-24759	1943		Prostate gland	TCGA-PRAD	['Cystic, Mucinous and Serous Neoplasms', 'Adenomas and Adenocarcinomas', 'Ductal and Lobular Neoplasms']	Prostate Adenocarcinoma	TCGA	ab49fb71-c6b0-5cec-95d7-acc1c2773c52	YL	PROCURE Biobank	Prostate adenocarcinoma	NCH																No	0	not reported	Prostate gland	1408	24759	Adenocarcinoma, NOS	no	2010	Pattern 5
TCGA-EJ-5531-01A	adf3c2f7-d5f9-41c3-bd8c-7f9f1f22ff73	Adenomas and Adenocarcinomas	adf3c2f7-d5f9-41c3-bd8c-7f9f1f22ff73	TCGA-EJ-5531	Prostate gland	Not Reported	white	male	not hispanic or latino	Alive	62	-22760	1947		Prostate gland	TCGA-PRAD	['Cystic, Mucinous and Serous Neoplasms', 'Adenomas and Adenocarcinomas', 'Ductal and Lobular Neoplasms']	Prostate Adenocarcinoma	TCGA	004844ca-ead5-564e-83aa-dd7ff27c293f	EJ	University of Pittsburgh	Prostate adenocarcinoma	IGC																No	0	not reported	Prostate gland	1273	22760	Adenocarcinoma, NOS	no	2009	Pattern 3
TCGA-EJ-7783-01A	181c6d37-9d8d-4ffa-827b-e3785450ff88	Adenomas and Adenocarcinomas	181c6d37-9d8d-4ffa-827b-e3785450ff88	TCGA-EJ-7783	Prostate gland	Not Reported	white	male	not hispanic or latino	Alive	70	-25600	1941		Prostate gland	TCGA-PRAD	['Cystic, Mucinous and Serous Neoplasms', 'Adenomas and Adenocarcinomas', 'Ductal and Lobular Neoplasms']	Prostate Adenocarcinoma	TCGA	004844ca-ead5-564e-83aa-dd7ff27c293f	EJ	University of Pittsburgh	Prostate adenocarcinoma	IGC																No	0	not reported	Prostate gland	787	25600	Adenocarcinoma, NOS	no	2011	Pattern 3
TCGA-EJ-7783-11A	181c6d37-9d8d-4ffa-827b-e3785450ff88	Adenomas and Adenocarcinomas	181c6d37-9d8d-4ffa-827b-e3785450ff88	TCGA-EJ-7783	Prostate gland	Not Reported	white	male	not hispanic or latino	Alive	70	-25600	1941		Prostate gland	TCGA-PRAD	['Cystic, Mucinous and Serous Neoplasms', 'Adenomas and Adenocarcinomas', 'Ductal and Lobular Neoplasms']	Prostate Adenocarcinoma	TCGA	004844ca-ead5-564e-83aa-dd7ff27c293f	EJ	University of Pittsburgh	Prostate adenocarcinoma	IGC																No	0	not reported	Prostate gland	787	25600	Adenocarcinoma, NOS	no	2011	Pattern 3
TCGA-ZG-A8QX-01A	ae739a4a-e319-4d87-8330-14f2fbc8839d	Adenomas and Adenocarcinomas	ae739a4a-e319-4d87-8330-14f2fbc8839d	TCGA-ZG-A8QX	Prostate gland	Not Reported	white	male	not hispanic or latino	Alive	56	-20683	1957		Prostate gland	TCGA-PRAD	['Cystic, Mucinous and Serous Neoplasms', 'Adenomas and Adenocarcinomas', 'Ductal and Lobular Neoplasms']	Prostate Adenocarcinoma	TCGA	996cb621-efc2-5c61-bf51-806a3edee05f	ZG	University Medical Center Hamburg-Eppendorf	Prostate adenocarcinoma	NCH																No	0	not reported	Prostate gland	442	20683	Adenocarcinoma, NOS	no	2013	Pattern 3
TCGA-V1-A9OT-01A	18b8ad7f-0f39-4853-ae13-5b13aa5e6f7d	Adenomas and Adenocarcinomas	18b8ad7f-0f39-4853-ae13-5b13aa5e6f7d	TCGA-V1-A9OT	Prostate gland	Not Reported	white	male	not hispanic or latino	Alive	61	-22630			Prostate gland	TCGA-PRAD	['Cystic, Mucinous and Serous Neoplasms', 'Adenomas and Adenocarcinomas', 'Ductal and Lobular Neoplasms']	Prostate Adenocarcinoma	TCGA	5e0dacbd-92b3-572e-86c7-18511019c25d	V1	University of California San Francisco	Prostate adenocarcinoma	NCH																No		not reported	Prostate gland	476	22630	Adenocarcinoma, NOS	no		Pattern 3
TCGA-J9-A52C-01A	1940166e-aedc-4dc5-90a5-609871f9f7da	Adenomas and Adenocarcinomas	1940166e-aedc-4dc5-90a5-609871f9f7da	TCGA-J9-A52C	Prostate gland	Not Reported	white	male	not hispanic or latino	Alive	57	-20966	1955		Prostate gland	TCGA-PRAD	['Cystic, Mucinous and Serous Neoplasms', 'Adenomas and Adenocarcinomas', 'Ductal and Lobular Neoplasms']	Prostate Adenocarcinoma	TCGA	22dc9007-b53e-50b4-841c-8c4e685afb16	J9	Melbourne Health	Prostate adenocarcinoma	IGC																No	0	not reported	Prostate gland	178	20966	Adenocarcinoma, NOS	no	2012	Pattern 5
TCGA-YL-A8S9-01A	b0669eec-6a1a-4618-ae23-ae0f9e9c266c	Adenomas and Adenocarcinomas	b0669eec-6a1a-4618-ae23-ae0f9e9c266c	TCGA-YL-A8S9	Prostate gland	Not Reported	white	male	not hispanic or latino	Alive	63	-23204	1945		Prostate gland	TCGA-PRAD	['Cystic, Mucinous and Serous Neoplasms', 'Adenomas and Adenocarcinomas', 'Ductal and Lobular Neoplasms']	Prostate Adenocarcinoma	TCGA	ab49fb71-c6b0-5cec-95d7-acc1c2773c52	YL	PROCURE Biobank	Prostate adenocarcinoma	NCH																No	0	not reported	Prostate gland	1842	23204	Adenocarcinoma, NOS	no	2008	Pattern 5
TCGA-HC-7231-01A	b182bda9-3d9f-4958-96eb-bd6cc441830c	Adenomas and Adenocarcinomas	b182bda9-3d9f-4958-96eb-bd6cc441830c	TCGA-HC-7231	Prostate gland	Not Reported	white	male	not reported	Alive	66	-24278	1945		Prostate gland	TCGA-PRAD	['Cystic, Mucinous and Serous Neoplasms', 'Adenomas and Adenocarcinomas', 'Ductal and Lobular Neoplasms']	Prostate Adenocarcinoma	TCGA	c94737b5-5b26-54a3-bfc6-40bc2b84a7a7	HC	International Genomics Consortium	Prostate adenocarcinoma	IGC																No	0	not reported	Prostate gland	939	24278	Adenocarcinoma, NOS	no	2011	Pattern 4
TCGA-EJ-8470-01A	1a8a887e-b9f0-42f5-8dce-4e58cb13844b	Adenomas and Adenocarcinomas	1a8a887e-b9f0-42f5-8dce-4e58cb13844b	TCGA-EJ-8470	Prostate gland	Not Reported	black or african american	male	not reported	Alive	58	-21209	1952		Prostate gland	TCGA-PRAD	['Cystic, Mucinous and Serous Neoplasms', 'Adenomas and Adenocarcinomas', 'Ductal and Lobular Neoplasms']	Prostate Adenocarcinoma	TCGA	004844ca-ead5-564e-83aa-dd7ff27c293f	EJ	University of Pittsburgh	Prostate adenocarcinoma	IGC																No	0	not reported	Prostate gland	1159	21209	Adenocarcinoma, NOS	no	2010	Pattern 3
TCGA-YL-A9WH-01A	1bcb1132-a9fc-4f03-bbed-abaf80c7a24a	Adenomas and Adenocarcinomas	1bcb1132-a9fc-4f03-bbed-abaf80c7a24a	TCGA-YL-A9WH	Prostate gland	Not Reported	white	male	not hispanic or latino	Alive	67	-24755	1944		Prostate gland	TCGA-PRAD	['Cystic, Mucinous and Serous Neoplasms', 'Adenomas and Adenocarcinomas', 'Ductal and Lobular Neoplasms']	Prostate Adenocarcinoma	TCGA	ab49fb71-c6b0-5cec-95d7-acc1c2773c52	YL	PROCURE Biobank	Prostate adenocarcinoma	NCH																No	0	not reported	Prostate gland	427	24755	Adenocarcinoma, NOS	no	2011	Pattern 5
TCGA-J4-A67Q-01A	1cbaa137-c3b0-46a2-9b23-208682c2a438	Adenomas and Adenocarcinomas	1cbaa137-c3b0-46a2-9b23-208682c2a438	TCGA-J4-A67Q	Prostate gland	Not Reported	white	male	not hispanic or latino	Alive	77	-28447	1934		Prostate gland	TCGA-PRAD	['Cystic, Mucinous and Serous Neoplasms', 'Adenomas and Adenocarcinomas', 'Ductal and Lobular Neoplasms']	Prostate Adenocarcinoma	TCGA	e1c2982f-1486-58d0-8618-e46ad1c410c5	J4	ABS - Lahey Clinic	Prostate adenocarcinoma	IGC																No	0	not reported	Prostate gland	975	28447	Adenocarcinoma, NOS	no	2011	Pattern 3
TCGA-EJ-7331-01A	b424b73a-2dfa-473f-ab56-ab382cd1cdef	Adenomas and Adenocarcinomas	b424b73a-2dfa-473f-ab56-ab382cd1cdef	TCGA-EJ-7331	Prostate gland	Not Reported	white	male	not hispanic or latino	Alive	64	-23458	1947		Prostate gland	TCGA-PRAD	['Cystic, Mucinous and Serous Neoplasms', 'Adenomas and Adenocarcinomas', 'Ductal and Lobular Neoplasms']	Prostate Adenocarcinoma	TCGA	004844ca-ead5-564e-83aa-dd7ff27c293f	EJ	University of Pittsburgh	Prostate adenocarcinoma	IGC																No	0	not reported	Prostate gland	742	23458	Adenocarcinoma, NOS	no	2011	Pattern 4
TCGA-EJ-7331-11A	b424b73a-2dfa-473f-ab56-ab382cd1cdef	Adenomas and Adenocarcinomas	b424b73a-2dfa-473f-ab56-ab382cd1cdef	TCGA-EJ-7331	Prostate gland	Not Reported	white	male	not hispanic or latino	Alive	64	-23458	1947		Prostate gland	TCGA-PRAD	['Cystic, Mucinous and Serous Neoplasms', 'Adenomas and Adenocarcinomas', 'Ductal and Lobular Neoplasms']	Prostate Adenocarcinoma	TCGA	004844ca-ead5-564e-83aa-dd7ff27c293f	EJ	University of Pittsburgh	Prostate adenocarcinoma	IGC																No	0	not reported	Prostate gland	742	23458	Adenocarcinoma, NOS	no	2011	Pattern 4
TCGA-G9-6347-01A	b5268f49-2710-4d17-a78b-4a05412e8375	Adenomas and Adenocarcinomas	b5268f49-2710-4d17-a78b-4a05412e8375	TCGA-G9-6347	Prostate gland	Not Reported	not reported	male	not reported	Alive	59	-21721	1949		Prostate gland	TCGA-PRAD	['Cystic, Mucinous and Serous Neoplasms', 'Adenomas and Adenocarcinomas', 'Ductal and Lobular Neoplasms']	Prostate Adenocarcinoma	TCGA	93d73531-e5df-50f8-8863-84fada6752c0	G9	Roswell Park	Prostate adenocarcinoma	IGC																No	0	not reported	Prostate gland	2089	21721	Adenocarcinoma, NOS	no	2008	Pattern 3
TCGA-G9-6356-11A	1d7ffbe7-6139-412b-8739-8082a63a2b33	Adenomas and Adenocarcinomas	1d7ffbe7-6139-412b-8739-8082a63a2b33	TCGA-G9-6356	Prostate gland	Not Reported	white	male	not hispanic or latino	Alive	60	-22010	1949		Prostate gland	TCGA-PRAD	['Cystic, Mucinous and Serous Neoplasms', 'Adenomas and Adenocarcinomas', 'Ductal and Lobular Neoplasms']	Prostate Adenocarcinoma	TCGA	93d73531-e5df-50f8-8863-84fada6752c0	G9	Roswell Park	Prostate adenocarcinoma	IGC																No	0	not reported	Prostate gland	1434	22010	Adenocarcinoma, NOS	no	2009	Pattern 5
TCGA-G9-6356-01A	1d7ffbe7-6139-412b-8739-8082a63a2b33	Adenomas and Adenocarcinomas	1d7ffbe7-6139-412b-8739-8082a63a2b33	TCGA-G9-6356	Prostate gland	Not Reported	white	male	not hispanic or latino	Alive	60	-22010	1949		Prostate gland	TCGA-PRAD	['Cystic, Mucinous and Serous Neoplasms', 'Adenomas and Adenocarcinomas', 'Ductal and Lobular Neoplasms']	Prostate Adenocarcinoma	TCGA	93d73531-e5df-50f8-8863-84fada6752c0	G9	Roswell Park	Prostate adenocarcinoma	IGC																No	0	not reported	Prostate gland	1434	22010	Adenocarcinoma, NOS	no	2009	Pattern 5
TCGA-HC-A8CY-01A	b6f54bdc-9b1b-4465-a6e3-f0524885e10e	Adenomas and Adenocarcinomas	b6f54bdc-9b1b-4465-a6e3-f0524885e10e	TCGA-HC-A8CY	Prostate gland	Not Reported	white	male	not hispanic or latino	Alive	63	-23154	1950		Prostate gland	TCGA-PRAD	['Cystic, Mucinous and Serous Neoplasms', 'Adenomas and Adenocarcinomas', 'Ductal and Lobular Neoplasms']	Prostate Adenocarcinoma	TCGA	c94737b5-5b26-54a3-bfc6-40bc2b84a7a7	HC	International Genomics Consortium	Prostate adenocarcinoma	IGC																No	0	not reported	Prostate gland	290	23154	Adenocarcinoma, NOS	no	2013	Pattern 4
TCGA-EJ-5505-01A	1ea3b879-5451-49fb-b930-16e9b5627f18	Adenomas and Adenocarcinomas	1ea3b879-5451-49fb-b930-16e9b5627f18	TCGA-EJ-5505	Prostate gland	Not Reported	white	male	not hispanic or latino	Alive	57	-21164	1953		Prostate gland	TCGA-PRAD	['Cystic, Mucinous and Serous Neoplasms', 'Adenomas and Adenocarcinomas', 'Ductal and Lobular Neoplasms']	Prostate Adenocarcinoma	TCGA	004844ca-ead5-564e-83aa-dd7ff27c293f	EJ	University of Pittsburgh	Prostate adenocarcinoma	IGC																No	0	not reported	Prostate gland	922	21164	Adenocarcinoma, NOS	no	2010	Pattern 3
TCGA-YL-A8HO-01A	b7c8ca4c-8d9c-4c5b-99ee-2fcebe4f70e6	Adenomas and Adenocarcinomas	b7c8ca4c-8d9c-4c5b-99ee-2fcebe4f70e6	TCGA-YL-A8HO	Prostate gland	Not Reported	black or african american	male	not hispanic or latino	Alive	67	-24509	1941		Prostate gland	TCGA-PRAD	['Cystic, Mucinous and Serous Neoplasms', 'Adenomas and Adenocarcinomas', 'Ductal and Lobular Neoplasms']	Prostate Adenocarcinoma	TCGA	ab49fb71-c6b0-5cec-95d7-acc1c2773c52	YL	PROCURE Biobank	Prostate adenocarcinoma	NCH																No	0	not reported	Prostate gland	2304	24509	Adenocarcinoma, NOS	no	2008	Pattern 3
TCGA-G9-6498-01A	b8fbfe87-e92c-4d54-a620-17b2dcde6d53	Adenomas and Adenocarcinomas	b8fbfe87-e92c-4d54-a620-17b2dcde6d53	TCGA-G9-6498	Prostate gland	Not Reported	white	male	not hispanic or latino	Alive	53	-19568	1955		Prostate gland	TCGA-PRAD	['Cystic, Mucinous and Serous Neoplasms', 'Adenomas and Adenocarcinomas', 'Ductal and Lobular Neoplasms']	Prostate Adenocarcinoma	TCGA	93d73531-e5df-50f8-8863-84fada6752c0	G9	Roswell Park	Prostate adenocarcinoma	IGC																No	0	not reported	Prostate gland	1952	19568	Adenocarcinoma, NOS	no	2008	Pattern 4
TCGA-EJ-5516-01A	1fd06207-54e0-4aba-819c-c7f671871f39	Adenomas and Adenocarcinomas	1fd06207-54e0-4aba-819c-c7f671871f39	TCGA-EJ-5516	Prostate gland	Not Reported	white	male	not hispanic or latino	Alive	49	-17980	1960		Prostate gland	TCGA-PRAD	['Cystic, Mucinous and Serous Neoplasms', 'Adenomas and Adenocarcinomas', 'Ductal and Lobular Neoplasms']	Prostate Adenocarcinoma	TCGA	004844ca-ead5-564e-83aa-dd7ff27c293f	EJ	University of Pittsburgh	Prostate adenocarcinoma	IGC																No	0	not reported	Prostate gland	1889	17980	Adenocarcinoma, NOS	no	2009	Pattern 4
TCGA-HC-A4ZV-01A	bb8e6886-edc7-4127-a85b-c4f3769b6681	Adenomas and Adenocarcinomas	bb8e6886-edc7-4127-a85b-c4f3769b6681	TCGA-HC-A4ZV	Prostate gland	Not Reported	black or african american	male	not hispanic or latino	Alive	56	-20634	1956		Prostate gland	TCGA-PRAD	['Cystic, Mucinous and Serous Neoplasms', 'Adenomas and Adenocarcinomas', 'Ductal and Lobular Neoplasms']	Prostate Adenocarcinoma	TCGA	c94737b5-5b26-54a3-bfc6-40bc2b84a7a7	HC	International Genomics Consortium	Prostate adenocarcinoma	IGC																No	0	not reported	Prostate gland	23	20634	Adenocarcinoma, NOS	no	2012	Pattern 4
TCGA-EJ-5522-01A	214884ef-a932-4fc3-b6ff-16ce5164da3e	Adenomas and Adenocarcinomas	214884ef-a932-4fc3-b6ff-16ce5164da3e	TCGA-EJ-5522	Prostate gland	Not Reported	white	male	not hispanic or latino	Alive	51	-18802	1957		Prostate gland	TCGA-PRAD	['Cystic, Mucinous and Serous Neoplasms', 'Adenomas and Adenocarcinomas', 'Ductal and Lobular Neoplasms']	Prostate Adenocarcinoma	TCGA	004844ca-ead5-564e-83aa-dd7ff27c293f	EJ	University of Pittsburgh	Prostate adenocarcinoma	IGC																No	0	not reported	Prostate gland	2079	18802	Adenocarcinoma, NOS	no	2008	Pattern 4
TCGA-XK-AAIW-01A	2270d09e-a8be-4b7d-9520-a4bb1cd053c0	Adenomas and Adenocarcinomas	2270d09e-a8be-4b7d-9520-a4bb1cd053c0	TCGA-XK-AAIW	Prostate gland	Not Reported	white	male	not hispanic or latino	Alive	78	-28721	1933		Prostate gland	TCGA-PRAD	['Cystic, Mucinous and Serous Neoplasms', 'Adenomas and Adenocarcinomas', 'Ductal and Lobular Neoplasms']	Prostate Adenocarcinoma	TCGA	74c23bc7-0548-5928-96c0-616b97ca2171	XK	Mayo Clinic Arizona	Prostate adenocarcinoma	NCH																No	0	not reported	Prostate gland	1218	28721	Adenocarcinoma, NOS	no	2011	Pattern 4
TCGA-EJ-A8FU-01A	23e56e08-e11d-4e83-88a8-1254675b3af8	Adenomas and Adenocarcinomas	23e56e08-e11d-4e83-88a8-1254675b3af8	TCGA-EJ-A8FU	Prostate gland	Not Reported	white	male	not reported	Alive	64	-23472	1949		Prostate gland	TCGA-PRAD	['Cystic, Mucinous and Serous Neoplasms', 'Adenomas and Adenocarcinomas', 'Ductal and Lobular Neoplasms']	Prostate Adenocarcinoma	TCGA	004844ca-ead5-564e-83aa-dd7ff27c293f	EJ	University of Pittsburgh	Prostate adenocarcinoma	IGC																No	0	not reported	Prostate gland	138	23472	Adenocarcinoma, NOS	no	2013	Pattern 3
TCGA-XJ-A83F-01A	bdd4fefa-512a-4720-9f9e-11eb3892fe3c	Adenomas and Adenocarcinomas	bdd4fefa-512a-4720-9f9e-11eb3892fe3c	TCGA-XJ-A83F	Prostate gland	Not Reported	white	male	not hispanic or latino	Alive	67		1944		Prostate gland	TCGA-PRAD	['Cystic, Mucinous and Serous Neoplasms', 'Adenomas and Adenocarcinomas', 'Ductal and Lobular Neoplasms']	Prostate Adenocarcinoma	TCGA	fc10b9bf-662e-5efc-9f98-69ebf7abb8e2	XJ	University of Kansas	Prostate adenocarcinoma	NCH																No	0	not reported	Prostate gland	1127		Adenocarcinoma, NOS	no	2011	Pattern 4
TCGA-CH-5789-01A	be5411dc-3caa-4b25-9b94-ce463e8e52b4	Adenomas and Adenocarcinomas	be5411dc-3caa-4b25-9b94-ce463e8e52b4	TCGA-CH-5789	Prostate gland	Not Reported	white	male	not hispanic or latino	Alive	61	-22494	1945		Prostate gland	TCGA-PRAD	['Cystic, Mucinous and Serous Neoplasms', 'Adenomas and Adenocarcinomas', 'Ductal and Lobular Neoplasms']	Prostate Adenocarcinoma	TCGA	e26b1374-41cc-53e9-82ed-2ec94bac2faf	CH	Indivumed	Prostate adenocarcinoma	IGC																No	0	not reported	Prostate gland	304	22494	Adenocarcinoma, NOS	no	2006	Pattern 4
TCGA-HI-7168-01A	25d70934-01a5-45a2-9960-68d3058b6965	Adenomas and Adenocarcinomas	25d70934-01a5-45a2-9960-68d3058b6965	TCGA-HI-7168	Prostate gland	Not Reported	white	male	not hispanic or latino	Alive	62	-22881	1943		Prostate gland	TCGA-PRAD	['Cystic, Mucinous and Serous Neoplasms', 'Adenomas and Adenocarcinomas', 'Ductal and Lobular Neoplasms']	Prostate Adenocarcinoma	TCGA	32c803f9-e3a0-50f7-8fb7-d1cd9cf2b68a	HI	Fox Chase	Prostate adenocarcinoma	IGC																No	0	not reported	Prostate gland	3323	22881	Adenocarcinoma, NOS	no	2005	Pattern 5
TCGA-KK-A7AV-01A	bf462e14-f9e8-4531-905d-1fb59d9088cb	Adenomas and Adenocarcinomas	bf462e14-f9e8-4531-905d-1fb59d9088cb	TCGA-KK-A7AV	Prostate gland	Not Reported	black or african american	male	not reported	Alive	58	-21192	1954		Prostate gland	TCGA-PRAD	['Cystic, Mucinous and Serous Neoplasms', 'Adenomas and Adenocarcinomas', 'Ductal and Lobular Neoplasms']	Prostate Adenocarcinoma	TCGA	c4a03d2d-b7e9-5506-9521-4df06091fb20	KK	MD Anderson Cancer Center	Prostate adenocarcinoma	IGC																No	0	not reported	Prostate gland	822	21192	Adenocarcinoma, NOS	no	2012	Pattern 4
TCGA-HC-7213-01A	26eefaa1-1666-4ce1-8cf4-f6fabff81fd2	Adenomas and Adenocarcinomas	26eefaa1-1666-4ce1-8cf4-f6fabff81fd2	TCGA-HC-7213	Prostate gland	Not Reported	white	male	not hispanic or latino	Alive	53	-19699	1957		Prostate gland	TCGA-PRAD	['Cystic, Mucinous and Serous Neoplasms', 'Adenomas and Adenocarcinomas', 'Ductal and Lobular Neoplasms']	Prostate Adenocarcinoma	TCGA	c94737b5-5b26-54a3-bfc6-40bc2b84a7a7	HC	International Genomics Consortium	Prostate adenocarcinoma	IGC																No	0	not reported	Prostate gland	1219	19699	Adenocarcinoma, NOS	no	2010	Pattern 5
TCGA-HC-8257-01A	270447ca-19ee-45a2-982e-032325dab05f	Adenomas and Adenocarcinomas	270447ca-19ee-45a2-982e-032325dab05f	TCGA-HC-8257	Prostate gland	Not Reported	black or african american	male	not hispanic or latino	Alive	70	-25629	1941		Prostate gland	TCGA-PRAD	['Cystic, Mucinous and Serous Neoplasms', 'Adenomas and Adenocarcinomas', 'Ductal and Lobular Neoplasms']	Prostate Adenocarcinoma	TCGA	c94737b5-5b26-54a3-bfc6-40bc2b84a7a7	HC	International Genomics Consortium	Prostate adenocarcinoma	IGC																No	0	not reported	Prostate gland	726	25629	Adenocarcinoma, NOS	no	2011	Pattern 4
TCGA-G9-A9S7-01A	27953774-e97b-48e7-b966-1ec1e9c830b4	Adenomas and Adenocarcinomas	27953774-e97b-48e7-b966-1ec1e9c830b4	TCGA-G9-A9S7	Prostate gland	Not Reported	white	male	not hispanic or latino	Alive	55	-20213	1957		Prostate gland	TCGA-PRAD	['Cystic, Mucinous and Serous Neoplasms', 'Adenomas and Adenocarcinomas', 'Ductal and Lobular Neoplasms']	Prostate Adenocarcinoma	TCGA	93d73531-e5df-50f8-8863-84fada6752c0	G9	Roswell Park	Prostate adenocarcinoma	IGC																No	0	not reported	Prostate gland	728	20213	Adenocarcinoma, NOS	no	2012	Pattern 4
TCGA-J9-A52D-01A	c03ae0f2-dde3-47e8-a046-ce85c86dd77d	Ductal and Lobular Neoplasms	c03ae0f2-dde3-47e8-a046-ce85c86dd77d	TCGA-J9-A52D	Prostate gland	Not Reported	white	male	not hispanic or latino	Alive	71	-26023	1941		Prostate gland	TCGA-PRAD	['Cystic, Mucinous and Serous Neoplasms', 'Adenomas and Adenocarcinomas', 'Ductal and Lobular Neoplasms']	Prostate Adenocarcinoma	TCGA	22dc9007-b53e-50b4-841c-8c4e685afb16	J9	Melbourne Health	Prostate adenocarcinoma	IGC																No	0	not reported	Prostate gland	212	26023	Infiltrating duct carcinoma, NOS	no	2012	Pattern 5
TCGA-YL-A8SA-01A	2919afa2-3fee-43bd-ae68-e70718e73608	Adenomas and Adenocarcinomas	2919afa2-3fee-43bd-ae68-e70718e73608	TCGA-YL-A8SA	Prostate gland	Not Reported	white	male	hispanic or latino	Alive	69	-25340	1940		Prostate gland	TCGA-PRAD	['Cystic, Mucinous and Serous Neoplasms', 'Adenomas and Adenocarcinomas', 'Ductal and Lobular Neoplasms']	Prostate Adenocarcinoma	TCGA	ab49fb71-c6b0-5cec-95d7-acc1c2773c52	YL	PROCURE Biobank	Prostate adenocarcinoma	NCH																No	0	not reported	Prostate gland	512	25340	Adenocarcinoma, NOS	no	2009	Pattern 4
TCGA-J4-A67L-01A	29bd2c05-254b-4bb2-ae32-5b328f772441	Adenomas and Adenocarcinomas	29bd2c05-254b-4bb2-ae32-5b328f772441	TCGA-J4-A67L	Prostate gland	Not Reported	white	male	not hispanic or latino	Alive	54	-20034	1957		Prostate gland	TCGA-PRAD	['Cystic, Mucinous and Serous Neoplasms', 'Adenomas and Adenocarcinomas', 'Ductal and Lobular Neoplasms']	Prostate Adenocarcinoma	TCGA	e1c2982f-1486-58d0-8618-e46ad1c410c5	J4	ABS - Lahey Clinic	Prostate adenocarcinoma	IGC																No	0	not reported	Prostate gland	770	20034	Adenocarcinoma, NOS	no	2011	Pattern 4
TCGA-KK-A8IL-01A	2a51e1c2-8a8f-4df3-bcc6-7df94a47d94d	Adenomas and Adenocarcinomas	2a51e1c2-8a8f-4df3-bcc6-7df94a47d94d	TCGA-KK-A8IL	Prostate gland	Not Reported	white	male	not reported	Dead	65	-23849	1944	2010	Prostate gland	TCGA-PRAD	['Cystic, Mucinous and Serous Neoplasms', 'Adenomas and Adenocarcinomas', 'Ductal and Lobular Neoplasms']	Prostate Adenocarcinoma	TCGA	c4a03d2d-b7e9-5506-9521-4df06091fb20	KK	MD Anderson Cancer Center	Prostate adenocarcinoma	IGC	628															No	0	not reported	Prostate gland		23849	Adenocarcinoma, NOS	no	2009	Pattern 5
TCGA-EJ-5518-01A	2b35c119-cdc1-49e2-8229-ca5cde9e63d0	Adenomas and Adenocarcinomas	2b35c119-cdc1-49e2-8229-ca5cde9e63d0	TCGA-EJ-5518	Prostate gland	Not Reported	white	male	not hispanic or latino	Alive	66	-24313	1942		Prostate gland	TCGA-PRAD	['Cystic, Mucinous and Serous Neoplasms', 'Adenomas and Adenocarcinomas', 'Ductal and Lobular Neoplasms']	Prostate Adenocarcinoma	TCGA	004844ca-ead5-564e-83aa-dd7ff27c293f	EJ	University of Pittsburgh	Prostate adenocarcinoma	IGC																No	0	not reported	Prostate gland	2118	24313	Adenocarcinoma, NOS	no	2008	Pattern 5
TCGA-G9-6332-01A	c46022f8-b122-4367-836b-ec1ae641a87d	Adenomas and Adenocarcinomas	c46022f8-b122-4367-836b-ec1ae641a87d	TCGA-G9-6332	Prostate gland	Not Reported	white	male	not hispanic or latino	Alive	55	-20166	1950		Prostate gland	TCGA-PRAD	['Cystic, Mucinous and Serous Neoplasms', 'Adenomas and Adenocarcinomas', 'Ductal and Lobular Neoplasms']	Prostate Adenocarcinoma	TCGA	93d73531-e5df-50f8-8863-84fada6752c0	G9	Roswell Park	Prostate adenocarcinoma	IGC																No	0	not reported	Prostate gland	2657	20166	Adenocarcinoma, NOS	no	2005	Pattern 3
TCGA-G9-6332-11A	c46022f8-b122-4367-836b-ec1ae641a87d	Adenomas and Adenocarcinomas	c46022f8-b122-4367-836b-ec1ae641a87d	TCGA-G9-6332	Prostate gland	Not Reported	white	male	not hispanic or latino	Alive	55	-20166	1950		Prostate gland	TCGA-PRAD	['Cystic, Mucinous and Serous Neoplasms', 'Adenomas and Adenocarcinomas', 'Ductal and Lobular Neoplasms']	Prostate Adenocarcinoma	TCGA	93d73531-e5df-50f8-8863-84fada6752c0	G9	Roswell Park	Prostate adenocarcinoma	IGC																No	0	not reported	Prostate gland	2657	20166	Adenocarcinoma, NOS	no	2005	Pattern 3
TCGA-EJ-7315-11A	2c7ec330-261e-49c7-9424-6d83641dba6d	Adenomas and Adenocarcinomas	2c7ec330-261e-49c7-9424-6d83641dba6d	TCGA-EJ-7315	Prostate gland	Not Reported	white	male	not hispanic or latino	Alive	68	-25154	1943		Prostate gland	TCGA-PRAD	['Cystic, Mucinous and Serous Neoplasms', 'Adenomas and Adenocarcinomas', 'Ductal and Lobular Neoplasms']	Prostate Adenocarcinoma	TCGA	004844ca-ead5-564e-83aa-dd7ff27c293f	EJ	University of Pittsburgh	Prostate adenocarcinoma	IGC																No	0	not reported	Prostate gland	1008	25154	Adenocarcinoma, NOS	no	2011	Pattern 3
TCGA-EJ-7315-01A	2c7ec330-261e-49c7-9424-6d83641dba6d	Adenomas and Adenocarcinomas	2c7ec330-261e-49c7-9424-6d83641dba6d	TCGA-EJ-7315	Prostate gland	Not Reported	white	male	not hispanic or latino	Alive	68	-25154	1943		Prostate gland	TCGA-PRAD	['Cystic, Mucinous and Serous Neoplasms', 'Adenomas and Adenocarcinomas', 'Ductal and Lobular Neoplasms']	Prostate Adenocarcinoma	TCGA	004844ca-ead5-564e-83aa-dd7ff27c293f	EJ	University of Pittsburgh	Prostate adenocarcinoma	IGC																No	0	not reported	Prostate gland	1008	25154	Adenocarcinoma, NOS	no	2011	Pattern 3
TCGA-Y6-A9XI-01A	c4ebb2eb-e1f0-4490-80f3-5cf0c40a3091	Adenomas and Adenocarcinomas	c4ebb2eb-e1f0-4490-80f3-5cf0c40a3091	TCGA-Y6-A9XI	Prostate gland	Not Reported	not reported	male	not reported	Alive	72	-26471	1940		Prostate gland	TCGA-PRAD	['Cystic, Mucinous and Serous Neoplasms', 'Adenomas and Adenocarcinomas', 'Ductal and Lobular Neoplasms']	Prostate Adenocarcinoma	TCGA	5355e0f4-594a-551b-ac28-ae6a3c45c18d	Y6	University of Arizona	Prostate adenocarcinoma	NCH																No	0	not reported	Prostate gland	526	26471	Adenocarcinoma, NOS	no	2012	Pattern 4
TCGA-YL-A9WI-01A	2d70eacc-d0c3-4121-bd1a-a47d68ecede5	Adenomas and Adenocarcinomas	2d70eacc-d0c3-4121-bd1a-a47d68ecede5	TCGA-YL-A9WI	Prostate gland	Not Reported	white	male	not hispanic or latino	Alive	63	-23184	1947		Prostate gland	TCGA-PRAD	['Cystic, Mucinous and Serous Neoplasms', 'Adenomas and Adenocarcinomas', 'Ductal and Lobular Neoplasms']	Prostate Adenocarcinoma	TCGA	ab49fb71-c6b0-5cec-95d7-acc1c2773c52	YL	PROCURE Biobank	Prostate adenocarcinoma	NCH																No	0	not reported	Prostate gland	1623	23184	Adenocarcinoma, NOS	no	2010	Pattern 5
TCGA-CH-5743-01A	2dee4bd8-b00e-4f8a-bfea-5d8d1a068202	Adenomas and Adenocarcinomas	2dee4bd8-b00e-4f8a-bfea-5d8d1a068202	TCGA-CH-5743	Prostate gland	Not Reported	white	male	not hispanic or latino	Alive	66	-24321	1942		Prostate gland	TCGA-PRAD	['Cystic, Mucinous and Serous Neoplasms', 'Adenomas and Adenocarcinomas', 'Ductal and Lobular Neoplasms']	Prostate Adenocarcinoma	TCGA	e26b1374-41cc-53e9-82ed-2ec94bac2faf	CH	Indivumed	Prostate adenocarcinoma	IGC																No	0	not reported	Prostate gland	425	24321	Adenocarcinoma, NOS	no	2008	Pattern 4
TCGA-YL-A8SI-01A	c5f8c89c-ef69-42f4-9b37-5b552fccdf4b	Adenomas and Adenocarcinomas	c5f8c89c-ef69-42f4-9b37-5b552fccdf4b	TCGA-YL-A8SI	Prostate gland	Not Reported	white	male	not hispanic or latino	Alive	69	-25292	1941		Prostate gland	TCGA-PRAD	['Cystic, Mucinous and Serous Neoplasms', 'Adenomas and Adenocarcinomas', 'Ductal and Lobular Neoplasms']	Prostate Adenocarcinoma	TCGA	ab49fb71-c6b0-5cec-95d7-acc1c2773c52	YL	PROCURE Biobank	Prostate adenocarcinoma	NCH																No	0	not reported	Prostate gland	1614	25292	Adenocarcinoma, NOS	no	2010	Pattern 5
TCGA-EJ-7115-01A	c606918f-e8c0-4019-ad6f-47d5cd7615c4	Adenomas and Adenocarcinomas	c606918f-e8c0-4019-ad6f-47d5cd7615c4	TCGA-EJ-7115	Prostate gland	Not Reported	white	male	not hispanic or latino	Alive	65	-23986	1941		Prostate gland	TCGA-PRAD	['Cystic, Mucinous and Serous Neoplasms', 'Adenomas and Adenocarcinomas', 'Ductal and Lobular Neoplasms']	Prostate Adenocarcinoma	TCGA	004844ca-ead5-564e-83aa-dd7ff27c293f	EJ	University of Pittsburgh	Prostate adenocarcinoma	IGC																No	0	not reported	Prostate gland	2687	23986	Adenocarcinoma, NOS	no	2006	Pattern 3
TCGA-EJ-7115-11A	c606918f-e8c0-4019-ad6f-47d5cd7615c4	Adenomas and Adenocarcinomas	c606918f-e8c0-4019-ad6f-47d5cd7615c4	TCGA-EJ-7115	Prostate gland	Not Reported	white	male	not hispanic or latino	Alive	65	-23986	1941		Prostate gland	TCGA-PRAD	['Cystic, Mucinous and Serous Neoplasms', 'Adenomas and Adenocarcinomas', 'Ductal and Lobular Neoplasms']	Prostate Adenocarcinoma	TCGA	004844ca-ead5-564e-83aa-dd7ff27c293f	EJ	University of Pittsburgh	Prostate adenocarcinoma	IGC																No	0	not reported	Prostate gland	2687	23986	Adenocarcinoma, NOS	no	2006	Pattern 3
TCGA-ZG-A9L4-01A	c75bee57-d6da-4083-9be8-17c970b77fc7	Adenomas and Adenocarcinomas	c75bee57-d6da-4083-9be8-17c970b77fc7	TCGA-ZG-A9L4	Prostate gland	Not Reported	white	male	not hispanic or latino	Alive	61	-22388	1950		Prostate gland	TCGA-PRAD	['Cystic, Mucinous and Serous Neoplasms', 'Adenomas and Adenocarcinomas', 'Ductal and Lobular Neoplasms']	Prostate Adenocarcinoma	TCGA	996cb621-efc2-5c61-bf51-806a3edee05f	ZG	University Medical Center Hamburg-Eppendorf	Prostate adenocarcinoma	NCH																No	0	not reported	Prostate gland	1108	22388	Adenocarcinoma, NOS	no	2011	Pattern 4
TCGA-KK-A7AW-01A	2f231b79-84bc-4256-bf26-7ce64083d438	Adenomas and Adenocarcinomas	2f231b79-84bc-4256-bf26-7ce64083d438	TCGA-KK-A7AW	Prostate gland	Not Reported	black or african american	male	not reported	Alive	57	-20869	1953		Prostate gland	TCGA-PRAD	['Cystic, Mucinous and Serous Neoplasms', 'Adenomas and Adenocarcinomas', 'Ductal and Lobular Neoplasms']	Prostate Adenocarcinoma	TCGA	c4a03d2d-b7e9-5506-9521-4df06091fb20	KK	MD Anderson Cancer Center	Prostate adenocarcinoma	IGC																No	0	not reported	Prostate gland	1054	20869	Adenocarcinoma, NOS	no	2010	Pattern 3
TCGA-EJ-A7NN-01A	c8fab4a7-fd7e-4d5e-a330-18c7e148b9d0	Adenomas and Adenocarcinomas	c8fab4a7-fd7e-4d5e-a330-18c7e148b9d0	TCGA-EJ-A7NN	Prostate gland	Not Reported	white	male	not reported	Alive	61	-22499	1952		Prostate gland	TCGA-PRAD	['Cystic, Mucinous and Serous Neoplasms', 'Adenomas and Adenocarcinomas', 'Ductal and Lobular Neoplasms']	Prostate Adenocarcinoma	TCGA	004844ca-ead5-564e-83aa-dd7ff27c293f	EJ	University of Pittsburgh	Prostate adenocarcinoma	IGC																No	0	not reported	Prostate gland	197	22499	Adenocarcinoma, NOS	no	2013	Pattern 3
TCGA-ZG-A9N3-01A	305b0b57-5952-43c7-9063-7bcd954eb44d	Adenomas and Adenocarcinomas	305b0b57-5952-43c7-9063-7bcd954eb44d	TCGA-ZG-A9N3	Prostate gland	Not Reported	white	male	not hispanic or latino	Alive	73	-26902	1940		Prostate gland	TCGA-PRAD	['Cystic, Mucinous and Serous Neoplasms', 'Adenomas and Adenocarcinomas', 'Ductal and Lobular Neoplasms']	Prostate Adenocarcinoma	TCGA	996cb621-efc2-5c61-bf51-806a3edee05f	ZG	University Medical Center Hamburg-Eppendorf	Prostate adenocarcinoma	NCH																No	0	not reported	Prostate gland	349	26902	Adenocarcinoma, NOS	no	2013	Pattern 4
TCGA-YL-A8SR-01B	cccdd4a2-ebf0-482d-b71c-9fe44414eec6	Adenomas and Adenocarcinomas	cccdd4a2-ebf0-482d-b71c-9fe44414eec6	TCGA-YL-A8SR	Prostate gland	Not Reported	white	male	not hispanic or latino	Alive	64	-23488	1947		Prostate gland	TCGA-PRAD	['Cystic, Mucinous and Serous Neoplasms', 'Adenomas and Adenocarcinomas', 'Ductal and Lobular Neoplasms']	Prostate Adenocarcinoma	TCGA	ab49fb71-c6b0-5cec-95d7-acc1c2773c52	YL	PROCURE Biobank	Prostate adenocarcinoma	NCH																No	0	not reported	Prostate gland	273	23488	Adenocarcinoma, NOS	no	2011	Pattern 5
TCGA-CH-5740-01A	cd113dc4-915a-47d2-bce0-9dba915a9d29	Adenomas and Adenocarcinomas	cd113dc4-915a-47d2-bce0-9dba915a9d29	TCGA-CH-5740	Prostate gland	Not Reported	white	male	not hispanic or latino	Alive	57	-20880	1952		Prostate gland	TCGA-PRAD	['Cystic, Mucinous and Serous Neoplasms', 'Adenomas and Adenocarcinomas', 'Ductal and Lobular Neoplasms']	Prostate Adenocarcinoma	TCGA	e26b1374-41cc-53e9-82ed-2ec94bac2faf	CH	Indivumed	Prostate adenocarcinoma	IGC																No	0	not reported	Prostate gland	31	20880	Adenocarcinoma, NOS	no	2009	Pattern 4
TCGA-KK-A8I8-01A	30fa311b-05a2-43e4-9edc-02b327898132	Adenomas and Adenocarcinomas	30fa311b-05a2-43e4-9edc-02b327898132	TCGA-KK-A8I8	Prostate gland	Not Reported	white	male	not reported	Alive	69	-25546	1943		Prostate gland	TCGA-PRAD	['Cystic, Mucinous and Serous Neoplasms', 'Adenomas and Adenocarcinomas', 'Ductal and Lobular Neoplasms']	Prostate Adenocarcinoma	TCGA	c4a03d2d-b7e9-5506-9521-4df06091fb20	KK	MD Anderson Cancer Center	Prostate adenocarcinoma	IGC																No	0	not reported	Prostate gland	967	25546	Adenocarcinoma, NOS	no	2012	Pattern 5
TCGA-EJ-7781-11A	33283111-9a2f-4d5e-92a5-3435846404f7	Adenomas and Adenocarcinomas	33283111-9a2f-4d5e-92a5-3435846404f7	TCGA-EJ-7781	Prostate gland	Not Reported	white	male	not hispanic or latino	Alive	65	-23937	1946		Prostate gland	TCGA-PRAD	['Cystic, Mucinous and Serous Neoplasms', 'Adenomas and Adenocarcinomas', 'Ductal and Lobular Neoplasms']	Prostate Adenocarcinoma	TCGA	004844ca-ead5-564e-83aa-dd7ff27c293f	EJ	University of Pittsburgh	Prostate adenocarcinoma	IGC																No	0	not reported	Prostate gland	1073	23937	Adenocarcinoma, NOS	no	2011	Pattern 4
TCGA-EJ-7781-01A	33283111-9a2f-4d5e-92a5-3435846404f7	Adenomas and Adenocarcinomas	33283111-9a2f-4d5e-92a5-3435846404f7	TCGA-EJ-7781	Prostate gland	Not Reported	white	male	not hispanic or latino	Alive	65	-23937	1946		Prostate gland	TCGA-PRAD	['Cystic, Mucinous and Serous Neoplasms', 'Adenomas and Adenocarcinomas', 'Ductal and Lobular Neoplasms']	Prostate Adenocarcinoma	TCGA	004844ca-ead5-564e-83aa-dd7ff27c293f	EJ	University of Pittsburgh	Prostate adenocarcinoma	IGC																No	0	not reported	Prostate gland	1073	23937	Adenocarcinoma, NOS	no	2011	Pattern 4
TCGA-V1-A9ZR-01A	338fe754-fc4a-4294-ba15-42d4c7c9ac10	Adenomas and Adenocarcinomas	338fe754-fc4a-4294-ba15-42d4c7c9ac10	TCGA-V1-A9ZR	Prostate gland	Not Reported	white	male	not hispanic or latino	Alive	68	-25185			Prostate gland	TCGA-PRAD	['Cystic, Mucinous and Serous Neoplasms', 'Adenomas and Adenocarcinomas', 'Ductal and Lobular Neoplasms']	Prostate Adenocarcinoma	TCGA	5e0dacbd-92b3-572e-86c7-18511019c25d	V1	University of California San Francisco	Prostate adenocarcinoma	NCH																No		not reported	Prostate gland	1361	25185	Adenocarcinoma, NOS	no		Pattern 4
TCGA-HC-A8D1-01A	341940fc-dd2a-485c-a359-d5e5edb22312	Adenomas and Adenocarcinomas	341940fc-dd2a-485c-a359-d5e5edb22312	TCGA-HC-A8D1	Prostate gland	Not Reported	white	male	not hispanic or latino	Alive	68	-25137	1944		Prostate gland	TCGA-PRAD	['Cystic, Mucinous and Serous Neoplasms', 'Adenomas and Adenocarcinomas', 'Ductal and Lobular Neoplasms']	Prostate Adenocarcinoma	TCGA	c94737b5-5b26-54a3-bfc6-40bc2b84a7a7	HC	International Genomics Consortium	Prostate adenocarcinoma	IGC																No	0	not reported	Prostate gland	573	25137	Adenocarcinoma, NOS	no	2012	Pattern 4
TCGA-G9-7521-01A	cf70909e-5143-47ae-b8ca-c3ae6ace7be2	Adenomas and Adenocarcinomas	cf70909e-5143-47ae-b8ca-c3ae6ace7be2	TCGA-G9-7521	Prostate gland	Not Reported	white	male	not hispanic or latino	Alive	52	-19216	1958		Prostate gland	TCGA-PRAD	['Cystic, Mucinous and Serous Neoplasms', 'Adenomas and Adenocarcinomas', 'Ductal and Lobular Neoplasms']	Prostate Adenocarcinoma	TCGA	93d73531-e5df-50f8-8863-84fada6752c0	G9	Roswell Park	Prostate adenocarcinoma	IGC																No	0	not reported	Prostate gland	942	19216	Adenocarcinoma, NOS	no	2010	Pattern 4
TCGA-YL-A8HK-01A	351239db-52d3-4ab5-bd4f-8feaa6701ba1	Adenomas and Adenocarcinomas	351239db-52d3-4ab5-bd4f-8feaa6701ba1	TCGA-YL-A8HK	Prostate gland	Not Reported	white	male	not hispanic or latino	Alive	59	-21850	1950		Prostate gland	TCGA-PRAD	['Cystic, Mucinous and Serous Neoplasms', 'Adenomas and Adenocarcinomas', 'Ductal and Lobular Neoplasms']	Prostate Adenocarcinoma	TCGA	ab49fb71-c6b0-5cec-95d7-acc1c2773c52	YL	PROCURE Biobank	Prostate adenocarcinoma	NCH																No	0	not reported	Prostate gland	1491	21850	Adenocarcinoma, NOS	no	2009	Pattern 5
TCGA-KK-A8II-01A	d05681cc-dffa-44d0-b6a1-0a99a4ce3be5	Ductal and Lobular Neoplasms	d05681cc-dffa-44d0-b6a1-0a99a4ce3be5	TCGA-KK-A8II	Prostate gland	Not Reported	white	male	not reported	Dead	61	-22460	1943	2013	Prostate gland	TCGA-PRAD	['Cystic, Mucinous and Serous Neoplasms', 'Adenomas and Adenocarcinomas', 'Ductal and Lobular Neoplasms']	Prostate Adenocarcinoma	TCGA	c4a03d2d-b7e9-5506-9521-4df06091fb20	KK	MD Anderson Cancer Center	Prostate adenocarcinoma	IGC	3467															No	0	not reported	Prostate gland		22460	Infiltrating duct carcinoma, NOS	no	2004	Pattern 5
TCGA-ZG-A9L0-01A	355e84e7-0d50-4bc2-a481-dfece2f8c687	Adenomas and Adenocarcinomas	355e84e7-0d50-4bc2-a481-dfece2f8c687	TCGA-ZG-A9L0	Prostate gland	Not Reported	white	male	not hispanic or latino	Alive	71	-26055	1942		Prostate gland	TCGA-PRAD	['Cystic, Mucinous and Serous Neoplasms', 'Adenomas and Adenocarcinomas', 'Ductal and Lobular Neoplasms']	Prostate Adenocarcinoma	TCGA	996cb621-efc2-5c61-bf51-806a3edee05f	ZG	University Medical Center Hamburg-Eppendorf	Prostate adenocarcinoma	NCH																No	0	not reported	Prostate gland	355	26055	Adenocarcinoma, NOS	no	2013	Pattern 4
TCGA-KK-A6E0-01A	d112136d-34fa-426e-b432-4d1e4286adf8	Adenomas and Adenocarcinomas	d112136d-34fa-426e-b432-4d1e4286adf8	TCGA-KK-A6E0	Prostate gland	Not Reported	asian	male	not reported	Alive	59	-21700	1952		Prostate gland	TCGA-PRAD	['Cystic, Mucinous and Serous Neoplasms', 'Adenomas and Adenocarcinomas', 'Ductal and Lobular Neoplasms']	Prostate Adenocarcinoma	TCGA	c4a03d2d-b7e9-5506-9521-4df06091fb20	KK	MD Anderson Cancer Center	Prostate adenocarcinoma	IGC																No	0	not reported	Prostate gland	1483	21700	Adenocarcinoma, NOS	no	2011	Pattern 5
TCGA-XK-AAJA-01A	d17b1955-0565-46c1-a5a7-ecd41ac0286a	Adenomas and Adenocarcinomas	d17b1955-0565-46c1-a5a7-ecd41ac0286a	TCGA-XK-AAJA	Prostate gland	Not Reported	not reported	male	hispanic or latino	Alive	62	-22771	1948		Prostate gland	TCGA-PRAD	['Cystic, Mucinous and Serous Neoplasms', 'Adenomas and Adenocarcinomas', 'Ductal and Lobular Neoplasms']	Prostate Adenocarcinoma	TCGA	74c23bc7-0548-5928-96c0-616b97ca2171	XK	Mayo Clinic Arizona	Prostate adenocarcinoma	NCH																No	0	not reported	Prostate gland	930	22771	Adenocarcinoma, NOS	no	2010	Pattern 3
TCGA-QU-A6IM-01A	d1b31524-8034-4fce-b14e-1cef33c26ca5	Adenomas and Adenocarcinomas	d1b31524-8034-4fce-b14e-1cef33c26ca5	TCGA-QU-A6IM	Prostate gland	Not Reported	white	male	not hispanic or latino	Alive	59	-21792	1944		Prostate gland	TCGA-PRAD	['Cystic, Mucinous and Serous Neoplasms', 'Adenomas and Adenocarcinomas', 'Ductal and Lobular Neoplasms']	Prostate Adenocarcinoma	TCGA	4b4608b0-2acb-5524-936d-981c044ffc92	QU	Harvard Beth Israel	Prostate adenocarcinoma	NCH																No	0	not reported	Prostate gland	1247	21792	Adenocarcinoma, NOS	yes	2003	Pattern 4
TCGA-HC-7819-01A	d1fd7be0-6daa-4f1f-a198-3dca7a797e49	Adenomas and Adenocarcinomas	d1fd7be0-6daa-4f1f-a198-3dca7a797e49	TCGA-HC-7819	Prostate gland	Not Reported	white	male	not hispanic or latino	Alive	53	-19663	1958		Prostate gland	TCGA-PRAD	['Cystic, Mucinous and Serous Neoplasms', 'Adenomas and Adenocarcinomas', 'Ductal and Lobular Neoplasms']	Prostate Adenocarcinoma	TCGA	c94737b5-5b26-54a3-bfc6-40bc2b84a7a7	HC	International Genomics Consortium	Prostate adenocarcinoma	IGC																No	0	not reported	Prostate gland	543	19663	Adenocarcinoma, NOS	no	2011	Pattern 4
TCGA-HC-7819-11A	d1fd7be0-6daa-4f1f-a198-3dca7a797e49	Adenomas and Adenocarcinomas	d1fd7be0-6daa-4f1f-a198-3dca7a797e49	TCGA-HC-7819	Prostate gland	Not Reported	white	male	not hispanic or latino	Alive	53	-19663	1958		Prostate gland	TCGA-PRAD	['Cystic, Mucinous and Serous Neoplasms', 'Adenomas and Adenocarcinomas', 'Ductal and Lobular Neoplasms']	Prostate Adenocarcinoma	TCGA	c94737b5-5b26-54a3-bfc6-40bc2b84a7a7	HC	International Genomics Consortium	Prostate adenocarcinoma	IGC																No	0	not reported	Prostate gland	543	19663	Adenocarcinoma, NOS	no	2011	Pattern 4
TCGA-G9-6379-01A	d33074f0-5f88-4995-9439-76068a9f4836	Adenomas and Adenocarcinomas	d33074f0-5f88-4995-9439-76068a9f4836	TCGA-G9-6379	Prostate gland	Not Reported	white	male	not hispanic or latino	Alive	68	-25126	1941		Prostate gland	TCGA-PRAD	['Cystic, Mucinous and Serous Neoplasms', 'Adenomas and Adenocarcinomas', 'Ductal and Lobular Neoplasms']	Prostate Adenocarcinoma	TCGA	93d73531-e5df-50f8-8863-84fada6752c0	G9	Roswell Park	Prostate adenocarcinoma	IGC																No	0	not reported	Prostate gland	1778	25126	Adenocarcinoma, NOS	no	2009	Pattern 3
TCGA-CH-5771-01A	3acd8328-76f7-4f43-9660-394b95748c3d	Adenomas and Adenocarcinomas	3acd8328-76f7-4f43-9660-394b95748c3d	TCGA-CH-5771	Prostate gland	Not Reported	white	male	not hispanic or latino	Alive	63	-23101	1945		Prostate gland	TCGA-PRAD	['Cystic, Mucinous and Serous Neoplasms', 'Adenomas and Adenocarcinomas', 'Ductal and Lobular Neoplasms']	Prostate Adenocarcinoma	TCGA	e26b1374-41cc-53e9-82ed-2ec94bac2faf	CH	Indivumed	Prostate adenocarcinoma	IGC																No	0	not reported	Prostate gland	396	23101	Adenocarcinoma, NOS	no	2008	Pattern 3
TCGA-CH-5771-11A	3acd8328-76f7-4f43-9660-394b95748c3d	Adenomas and Adenocarcinomas	3acd8328-76f7-4f43-9660-394b95748c3d	TCGA-CH-5771	Prostate gland	Not Reported	white	male	not hispanic or latino	Alive	63	-23101	1945		Prostate gland	TCGA-PRAD	['Cystic, Mucinous and Serous Neoplasms', 'Adenomas and Adenocarcinomas', 'Ductal and Lobular Neoplasms']	Prostate Adenocarcinoma	TCGA	e26b1374-41cc-53e9-82ed-2ec94bac2faf	CH	Indivumed	Prostate adenocarcinoma	IGC																No	0	not reported	Prostate gland	396	23101	Adenocarcinoma, NOS	no	2008	Pattern 3
TCGA-V1-A9OF-01A	d4dc7c5c-45b3-4741-b0c1-fee477da2ef4	Adenomas and Adenocarcinomas	d4dc7c5c-45b3-4741-b0c1-fee477da2ef4	TCGA-V1-A9OF	Prostate gland	Not Reported	white	male	not hispanic or latino	Alive	49	-18250			Prostate gland	TCGA-PRAD	['Cystic, Mucinous and Serous Neoplasms', 'Adenomas and Adenocarcinomas', 'Ductal and Lobular Neoplasms']	Prostate Adenocarcinoma	TCGA	5e0dacbd-92b3-572e-86c7-18511019c25d	V1	University of California San Francisco	Prostate adenocarcinoma	NCH																No		not reported	Prostate gland	1184	18250	Adenocarcinoma, NOS	no		Pattern 3
TCGA-V1-A9ZI-01A	3d92b872-a76a-49cd-9fd5-7993e78d2fb0	Adenomas and Adenocarcinomas	3d92b872-a76a-49cd-9fd5-7993e78d2fb0	TCGA-V1-A9ZI	Prostate gland	Not Reported	white	male	not hispanic or latino	Alive	68	-25185			Prostate gland	TCGA-PRAD	['Cystic, Mucinous and Serous Neoplasms', 'Adenomas and Adenocarcinomas', 'Ductal and Lobular Neoplasms']	Prostate Adenocarcinoma	TCGA	5e0dacbd-92b3-572e-86c7-18511019c25d	V1	University of California San Francisco	Prostate adenocarcinoma	NCH																No		not reported	Prostate gland	1640	25185	Adenocarcinoma, NOS	no		Pattern 5
TCGA-EJ-A65M-01A	d4ff9f1a-1d35-4ad6-9a36-059547081c7e	Adenomas and Adenocarcinomas	d4ff9f1a-1d35-4ad6-9a36-059547081c7e	TCGA-EJ-A65M	Prostate gland	Not Reported	black or african american	male	not reported	Alive	65	-23767	1948		Prostate gland	TCGA-PRAD	['Cystic, Mucinous and Serous Neoplasms', 'Adenomas and Adenocarcinomas', 'Ductal and Lobular Neoplasms']	Prostate Adenocarcinoma	TCGA	004844ca-ead5-564e-83aa-dd7ff27c293f	EJ	University of Pittsburgh	Prostate adenocarcinoma	IGC																No	0	not reported	Prostate gland	230	23767	Adenocarcinoma, NOS	no	2013	Pattern 3
TCGA-EJ-8474-01A	d57d3254-d8f3-4ca2-8b31-790d3ac9a63d	Adenomas and Adenocarcinomas	d57d3254-d8f3-4ca2-8b31-790d3ac9a63d	TCGA-EJ-8474	Prostate gland	Not Reported	white	male	not reported	Alive	69	-25561	1942		Prostate gland	TCGA-PRAD	['Cystic, Mucinous and Serous Neoplasms', 'Adenomas and Adenocarcinomas', 'Ductal and Lobular Neoplasms']	Prostate Adenocarcinoma	TCGA	004844ca-ead5-564e-83aa-dd7ff27c293f	EJ	University of Pittsburgh	Prostate adenocarcinoma	IGC																No	0	not reported	Prostate gland	766	25561	Adenocarcinoma, NOS	no	2011	Pattern 4
TCGA-KC-A4BR-01A	3e71fa1c-855c-475a-9dd0-a314a3ecd48d	Adenomas and Adenocarcinomas	3e71fa1c-855c-475a-9dd0-a314a3ecd48d	TCGA-KC-A4BR	Prostate gland	Not Reported	white	male	not reported	Alive	75	-27741	1934		Prostate gland	TCGA-PRAD	['Cystic, Mucinous and Serous Neoplasms', 'Adenomas and Adenocarcinomas', 'Ductal and Lobular Neoplasms']	Prostate Adenocarcinoma	TCGA	d0975fd5-5b9e-5362-a48f-6d76cc030b12	KC	Cornell Medical College	Prostate adenocarcinoma	IGC																No	0	not reported	Prostate gland	1349	27741	Adenocarcinoma, NOS	no	2009	Pattern 5
TCGA-EJ-7218-01B	d7763066-fb06-4519-9188-5de7dd12fdb7	Adenomas and Adenocarcinomas	d7763066-fb06-4519-9188-5de7dd12fdb7	TCGA-EJ-7218	Prostate gland	Not Reported	white	male	not hispanic or latino	Alive	71	-26181	1935		Prostate gland	TCGA-PRAD	['Cystic, Mucinous and Serous Neoplasms', 'Adenomas and Adenocarcinomas', 'Ductal and Lobular Neoplasms']	Prostate Adenocarcinoma	TCGA	004844ca-ead5-564e-83aa-dd7ff27c293f	EJ	University of Pittsburgh	Prostate adenocarcinoma	IGC																No	0	not reported	Prostate gland	2542	26181	Adenocarcinoma, NOS	no	2006	Pattern 4
TCGA-M7-A722-01A	3fa3cffe-40f1-4853-9cbb-54a99ffd6108	Adenomas and Adenocarcinomas	3fa3cffe-40f1-4853-9cbb-54a99ffd6108	TCGA-M7-A722	Prostate gland	Not Reported	white	male	not reported	Alive	65	-23880	1946		Prostate gland	TCGA-PRAD	['Cystic, Mucinous and Serous Neoplasms', 'Adenomas and Adenocarcinomas', 'Ductal and Lobular Neoplasms']	Prostate Adenocarcinoma	TCGA	3808bd1c-a6a8-59ee-a194-90b9960f58b0	M7	University of North Carolina	Prostate adenocarcinoma	NCH																No	0	not reported	Prostate gland	1060	23880	Adenocarcinoma, NOS	no	2011	Pattern 4
TCGA-V1-A8WW-01A	d843996c-0f17-4482-8466-9f6144981b8a	Adenomas and Adenocarcinomas	d843996c-0f17-4482-8466-9f6144981b8a	TCGA-V1-A8WW	Prostate gland	Not Reported	white	male	not hispanic or latino	Alive	59	-21900			Prostate gland	TCGA-PRAD	['Cystic, Mucinous and Serous Neoplasms', 'Adenomas and Adenocarcinomas', 'Ductal and Lobular Neoplasms']	Prostate Adenocarcinoma	TCGA	5e0dacbd-92b3-572e-86c7-18511019c25d	V1	University of California San Francisco	Prostate adenocarcinoma	NCH																No		not reported	Prostate gland	1078	21900	Adenocarcinoma, NOS	no		Pattern 5
TCGA-HC-A6AN-01A	3fae5b76-9e22-4eab-a7fc-13139b2b97c4	Adenomas and Adenocarcinomas	3fae5b76-9e22-4eab-a7fc-13139b2b97c4	TCGA-HC-A6AN	Prostate gland	Not Reported	white	male	not hispanic or latino	Alive	67	-24697	1945		Prostate gland	TCGA-PRAD	['Cystic, Mucinous and Serous Neoplasms', 'Adenomas and Adenocarcinomas', 'Ductal and Lobular Neoplasms']	Prostate Adenocarcinoma	TCGA	c94737b5-5b26-54a3-bfc6-40bc2b84a7a7	HC	International Genomics Consortium	Prostate adenocarcinoma	IGC																No	0	not reported	Prostate gland	49	24697	Adenocarcinoma, NOS	no	2012	Pattern 3
TCGA-EJ-7793-01A	da07da37-bde6-480a-a302-98683ae3931a	Adenomas and Adenocarcinomas	da07da37-bde6-480a-a302-98683ae3931a	TCGA-EJ-7793	Prostate gland	Not Reported	white	male	not hispanic or latino	Alive	49	-17982	1962		Prostate gland	TCGA-PRAD	['Cystic, Mucinous and Serous Neoplasms', 'Adenomas and Adenocarcinomas', 'Ductal and Lobular Neoplasms']	Prostate Adenocarcinoma	TCGA	004844ca-ead5-564e-83aa-dd7ff27c293f	EJ	University of Pittsburgh	Prostate adenocarcinoma	IGC																No	0	not reported	Prostate gland	114	17982	Adenocarcinoma, NOS	no	2011	Pattern 4
TCGA-EJ-7793-11A	da07da37-bde6-480a-a302-98683ae3931a	Adenomas and Adenocarcinomas	da07da37-bde6-480a-a302-98683ae3931a	TCGA-EJ-7793	Prostate gland	Not Reported	white	male	not hispanic or latino	Alive	49	-17982	1962		Prostate gland	TCGA-PRAD	['Cystic, Mucinous and Serous Neoplasms', 'Adenomas and Adenocarcinomas', 'Ductal and Lobular Neoplasms']	Prostate Adenocarcinoma	TCGA	004844ca-ead5-564e-83aa-dd7ff27c293f	EJ	University of Pittsburgh	Prostate adenocarcinoma	IGC																No	0	not reported	Prostate gland	114	17982	Adenocarcinoma, NOS	no	2011	Pattern 4
TCGA-HC-8258-01B	da5b0169-e4f4-4674-b348-220af03ff4b5	Adenomas and Adenocarcinomas	da5b0169-e4f4-4674-b348-220af03ff4b5	TCGA-HC-8258	Prostate gland	Not Reported	black or african american	male	not hispanic or latino	Alive	56	-20703	1955		Prostate gland	TCGA-PRAD	['Cystic, Mucinous and Serous Neoplasms', 'Adenomas and Adenocarcinomas', 'Ductal and Lobular Neoplasms']	Prostate Adenocarcinoma	TCGA	c94737b5-5b26-54a3-bfc6-40bc2b84a7a7	HC	International Genomics Consortium	Prostate adenocarcinoma	IGC																No	0	not reported	Prostate gland	847	20703	Adenocarcinoma, NOS	no	2011	Pattern 3
TCGA-HC-8258-11A	da5b0169-e4f4-4674-b348-220af03ff4b5	Adenomas and Adenocarcinomas	da5b0169-e4f4-4674-b348-220af03ff4b5	TCGA-HC-8258	Prostate gland	Not Reported	black or african american	male	not hispanic or latino	Alive	56	-20703	1955		Prostate gland	TCGA-PRAD	['Cystic, Mucinous and Serous Neoplasms', 'Adenomas and Adenocarcinomas', 'Ductal and Lobular Neoplasms']	Prostate Adenocarcinoma	TCGA	c94737b5-5b26-54a3-bfc6-40bc2b84a7a7	HC	International Genomics Consortium	Prostate adenocarcinoma	IGC																No	0	not reported	Prostate gland	847	20703	Adenocarcinoma, NOS	no	2011	Pattern 3
TCGA-HC-8258-01A	da5b0169-e4f4-4674-b348-220af03ff4b5	Adenomas and Adenocarcinomas	da5b0169-e4f4-4674-b348-220af03ff4b5	TCGA-HC-8258	Prostate gland	Not Reported	black or african american	male	not hispanic or latino	Alive	56	-20703	1955		Prostate gland	TCGA-PRAD	['Cystic, Mucinous and Serous Neoplasms', 'Adenomas and Adenocarcinomas', 'Ductal and Lobular Neoplasms']	Prostate Adenocarcinoma	TCGA	c94737b5-5b26-54a3-bfc6-40bc2b84a7a7	HC	International Genomics Consortium	Prostate adenocarcinoma	IGC																No	0	not reported	Prostate gland	847	20703	Adenocarcinoma, NOS	no	2011	Pattern 3
TCGA-EJ-5524-01A	4048c139-1329-4e6a-8d2f-c0aa104a68ee	Adenomas and Adenocarcinomas	4048c139-1329-4e6a-8d2f-c0aa104a68ee	TCGA-EJ-5524	Prostate gland	Not Reported	white	male	not hispanic or latino	Alive	57	-20854	1952		Prostate gland	TCGA-PRAD	['Cystic, Mucinous and Serous Neoplasms', 'Adenomas and Adenocarcinomas', 'Ductal and Lobular Neoplasms']	Prostate Adenocarcinoma	TCGA	004844ca-ead5-564e-83aa-dd7ff27c293f	EJ	University of Pittsburgh	Prostate adenocarcinoma	IGC																No	0	not reported	Prostate gland	1882	20854	Adenocarcinoma, NOS	no	2009	Pattern 5
TCGA-J4-A67R-01A	db2779f6-8fe2-48c3-988b-81db1815a678	Adenomas and Adenocarcinomas	db2779f6-8fe2-48c3-988b-81db1815a678	TCGA-J4-A67R	Prostate gland	Not Reported	white	male	not hispanic or latino	Alive	65	-23807	1947		Prostate gland	TCGA-PRAD	['Cystic, Mucinous and Serous Neoplasms', 'Adenomas and Adenocarcinomas', 'Ductal and Lobular Neoplasms']	Prostate Adenocarcinoma	TCGA	e1c2982f-1486-58d0-8618-e46ad1c410c5	J4	ABS - Lahey Clinic	Prostate adenocarcinoma	IGC																No	0	not reported	Prostate gland	910	23807	Adenocarcinoma, NOS	no	2012	Pattern 3
TCGA-HC-A631-01A	db4793dc-cd45-4b81-93ce-8322031c2aa3	Adenomas and Adenocarcinomas	db4793dc-cd45-4b81-93ce-8322031c2aa3	TCGA-HC-A631	Prostate gland	Not Reported	white	male	not hispanic or latino	Alive	67	-24749	1945		Prostate gland	TCGA-PRAD	['Cystic, Mucinous and Serous Neoplasms', 'Adenomas and Adenocarcinomas', 'Ductal and Lobular Neoplasms']	Prostate Adenocarcinoma	TCGA	c94737b5-5b26-54a3-bfc6-40bc2b84a7a7	HC	International Genomics Consortium	Prostate adenocarcinoma	IGC																No	0	not reported	Prostate gland	54	24749	Adenocarcinoma, NOS	no	2012	Pattern 5
TCGA-J4-A67T-01A	432f15ba-7401-4827-83a5-3eaafaaa4bea	Adenomas and Adenocarcinomas	432f15ba-7401-4827-83a5-3eaafaaa4bea	TCGA-J4-A67T	Prostate gland	Not Reported	white	male	not hispanic or latino	Alive	63	-23211	1949		Prostate gland	TCGA-PRAD	['Cystic, Mucinous and Serous Neoplasms', 'Adenomas and Adenocarcinomas', 'Ductal and Lobular Neoplasms']	Prostate Adenocarcinoma	TCGA	e1c2982f-1486-58d0-8618-e46ad1c410c5	J4	ABS - Lahey Clinic	Prostate adenocarcinoma	IGC																No	0	not reported	Prostate gland	183	23211	Adenocarcinoma, NOS	no	2012	Pattern 4
TCGA-KK-A5A1-01A	436b242c-ad5f-432e-a684-27bba4c1c8a2	Adenomas and Adenocarcinomas	436b242c-ad5f-432e-a684-27bba4c1c8a2	TCGA-KK-A5A1	Prostate gland	Not Reported	black or african american	male	not reported	Dead	72	-26415	1931		Prostate gland	TCGA-PRAD	['Cystic, Mucinous and Serous Neoplasms', 'Adenomas and Adenocarcinomas', 'Ductal and Lobular Neoplasms']	Prostate Adenocarcinoma	TCGA	c4a03d2d-b7e9-5506-9521-4df06091fb20	KK	MD Anderson Cancer Center	Prostate adenocarcinoma	IGC	2469															No	0	not reported	Prostate gland	2364	26415	Adenocarcinoma, NOS	no	2003	Pattern 5
TCGA-KK-A6E4-01A	dcf383d5-b25a-4ea9-a3f4-4d7ea5ddd9ef	Adenomas and Adenocarcinomas	dcf383d5-b25a-4ea9-a3f4-4d7ea5ddd9ef	TCGA-KK-A6E4	Prostate gland	Not Reported	black or african american	male	not reported	Dead	69	-25338	1935		Prostate gland	TCGA-PRAD	['Cystic, Mucinous and Serous Neoplasms', 'Adenomas and Adenocarcinomas', 'Ductal and Lobular Neoplasms']	Prostate Adenocarcinoma	TCGA	c4a03d2d-b7e9-5506-9521-4df06091fb20	KK	MD Anderson Cancer Center	Prostate adenocarcinoma	IGC	3502															No	0	not reported	Prostate gland	2753	25338	Adenocarcinoma, NOS	no	2004	Pattern 4
TCGA-KK-A6E1-01A	deb57bd8-545f-477a-9a86-6bc6db257270	Adenomas and Adenocarcinomas	deb57bd8-545f-477a-9a86-6bc6db257270	TCGA-KK-A6E1	Prostate gland	Not Reported	white	male	not reported	Alive	57	-21063	1951		Prostate gland	TCGA-PRAD	['Cystic, Mucinous and Serous Neoplasms', 'Adenomas and Adenocarcinomas', 'Ductal and Lobular Neoplasms']	Prostate Adenocarcinoma	TCGA	c4a03d2d-b7e9-5506-9521-4df06091fb20	KK	MD Anderson Cancer Center	Prostate adenocarcinoma	IGC																No	0	not reported	Prostate gland	2198	21063	Adenocarcinoma, NOS	no	2008	Pattern 5
TCGA-4L-AA1F-01A	47abcd03-c6ff-4777-ac26-f880474092ff	Adenomas and Adenocarcinomas	47abcd03-c6ff-4777-ac26-f880474092ff	TCGA-4L-AA1F	Prostate gland	Not Reported	white	male	not hispanic or latino	Alive	64	-23665	1949		Prostate gland	TCGA-PRAD	['Cystic, Mucinous and Serous Neoplasms', 'Adenomas and Adenocarcinomas', 'Ductal and Lobular Neoplasms']	Prostate Adenocarcinoma	TCGA	62203c0d-04b1-5c9f-b498-57500ea0d1b2	4L	Proteogenex, Inc.	Prostate adenocarcinoma	NCH																No	0	not reported	Prostate gland	350	23665	Adenocarcinoma, NOS	no	2013	Pattern 4
TCGA-J9-A8CM-01A	deceb7df-6edc-41f0-99aa-c4ac7e764074	Adenomas and Adenocarcinomas	deceb7df-6edc-41f0-99aa-c4ac7e764074	TCGA-J9-A8CM	Prostate gland	Not Reported	white	male	not hispanic or latino	Alive	66	-24118	1947		Prostate gland	TCGA-PRAD	['Cystic, Mucinous and Serous Neoplasms', 'Adenomas and Adenocarcinomas', 'Ductal and Lobular Neoplasms']	Prostate Adenocarcinoma	TCGA	22dc9007-b53e-50b4-841c-8c4e685afb16	J9	Melbourne Health	Prostate adenocarcinoma	IGC																No	0	not reported	Prostate gland	463	24118	Adenocarcinoma, NOS	no	2013	Pattern 4
TCGA-EJ-A65B-01A	df3362cb-0f6b-412e-8af4-c5606526be17	Adenomas and Adenocarcinomas	df3362cb-0f6b-412e-8af4-c5606526be17	TCGA-EJ-A65B	Prostate gland	Not Reported	white	male	not reported	Alive	55	-20204	1957		Prostate gland	TCGA-PRAD	['Cystic, Mucinous and Serous Neoplasms', 'Adenomas and Adenocarcinomas', 'Ductal and Lobular Neoplasms']	Prostate Adenocarcinoma	TCGA	004844ca-ead5-564e-83aa-dd7ff27c293f	EJ	University of Pittsburgh	Prostate adenocarcinoma	IGC																No	0	not reported	Prostate gland	710	20204	Adenocarcinoma with mixed subtypes	no	2012	Pattern 5
TCGA-VP-A878-01A	48f36fbe-356a-40af-b81f-8ea0b1369bab	Adenomas and Adenocarcinomas	48f36fbe-356a-40af-b81f-8ea0b1369bab	TCGA-VP-A878	Prostate gland	Not Reported	white	male	not reported	Alive	58	-21402	1948		Prostate gland	TCGA-PRAD	['Cystic, Mucinous and Serous Neoplasms', 'Adenomas and Adenocarcinomas', 'Ductal and Lobular Neoplasms']	Prostate Adenocarcinoma	TCGA	ab59258a-5d16-59c2-8ae9-535aff76b4ee	VP	Washington University	Prostate adenocarcinoma	NCH																No	0	not reported	Prostate gland	3130	21402	Adenocarcinoma, NOS	no	2006	Pattern 5
TCGA-EJ-8469-01A	df4a7caa-6289-4157-8cb4-6ce8784e7506	Adenomas and Adenocarcinomas	df4a7caa-6289-4157-8cb4-6ce8784e7506	TCGA-EJ-8469	Prostate gland	Not Reported	black or african american	male	not reported	Alive	46	-17014	1961		Prostate gland	TCGA-PRAD	['Cystic, Mucinous and Serous Neoplasms', 'Adenomas and Adenocarcinomas', 'Ductal and Lobular Neoplasms']	Prostate Adenocarcinoma	TCGA	004844ca-ead5-564e-83aa-dd7ff27c293f	EJ	University of Pittsburgh	Prostate adenocarcinoma	IGC																No	0	not reported	Prostate gland	2324	17014	Adenocarcinoma, NOS	no	2007	Pattern 5
TCGA-2A-A8VL-01A	49197847-cc83-4ce1-8397-d09cea4c4928	Adenomas and Adenocarcinomas	49197847-cc83-4ce1-8397-d09cea4c4928	TCGA-2A-A8VL	Prostate gland	Not Reported	white	male	not hispanic or latino	Alive	51	-18658	1959		Prostate gland	TCGA-PRAD	['Cystic, Mucinous and Serous Neoplasms', 'Adenomas and Adenocarcinomas', 'Ductal and Lobular Neoplasms']	Prostate Adenocarcinoma	TCGA	4bceac13-9b20-50f4-82b2-dcfdff25d475	2A	Memorial Sloan Kettering Cancer Center	Prostate adenocarcinoma	NCH																No	0	not reported	Prostate gland	621	18658	Adenocarcinoma, NOS	no	2010	Pattern 3
TCGA-QU-A6IL-01A	dffc3917-bf06-4c3d-b03a-ca54fe5c2e79	Adenomas and Adenocarcinomas	dffc3917-bf06-4c3d-b03a-ca54fe5c2e79	TCGA-QU-A6IL	Prostate gland	Not Reported	asian	male	not hispanic or latino	Alive	64	-23710	1938		Prostate gland	TCGA-PRAD	['Cystic, Mucinous and Serous Neoplasms', 'Adenomas and Adenocarcinomas', 'Ductal and Lobular Neoplasms']	Prostate Adenocarcinoma	TCGA	4b4608b0-2acb-5524-936d-981c044ffc92	QU	Harvard Beth Israel	Prostate adenocarcinoma	NCH																No	0	not reported	Prostate gland	97	23710	Adenocarcinoma, NOS	no	2002	Pattern 4
TCGA-EJ-5510-01A	4a3d9efe-f24e-4135-8a70-e202651e7a81	Adenomas and Adenocarcinomas	4a3d9efe-f24e-4135-8a70-e202651e7a81	TCGA-EJ-5510	Prostate gland	Not Reported	white	male	not hispanic or latino	Alive	48	-17895	1961		Prostate gland	TCGA-PRAD	['Cystic, Mucinous and Serous Neoplasms', 'Adenomas and Adenocarcinomas', 'Ductal and Lobular Neoplasms']	Prostate Adenocarcinoma	TCGA	004844ca-ead5-564e-83aa-dd7ff27c293f	EJ	University of Pittsburgh	Prostate adenocarcinoma	IGC																No	0	not reported	Prostate gland	1887	17895	Adenocarcinoma, NOS	no	2009	Pattern 3
TCGA-EJ-5504-01A	e1c3d1bd-cf8f-4fa4-ac8e-bf9e54f7aad4	Adenomas and Adenocarcinomas	e1c3d1bd-cf8f-4fa4-ac8e-bf9e54f7aad4	TCGA-EJ-5504	Prostate gland	Not Reported	white	male	not hispanic or latino	Alive	65	-24072	1945		Prostate gland	TCGA-PRAD	['Cystic, Mucinous and Serous Neoplasms', 'Adenomas and Adenocarcinomas', 'Ductal and Lobular Neoplasms']	Prostate Adenocarcinoma	TCGA	004844ca-ead5-564e-83aa-dd7ff27c293f	EJ	University of Pittsburgh	Prostate adenocarcinoma	IGC																No	0	not reported	Prostate gland	1427	24072	Adenocarcinoma, NOS	no	2010	Pattern 3
TCGA-M7-A723-01A	e27bc39b-54f1-47b5-ac8f-3245dce690f4	Adenomas and Adenocarcinomas	e27bc39b-54f1-47b5-ac8f-3245dce690f4	TCGA-M7-A723	Prostate gland	Not Reported	white	male	not hispanic or latino	Alive	54	-20064	1958		Prostate gland	TCGA-PRAD	['Cystic, Mucinous and Serous Neoplasms', 'Adenomas and Adenocarcinomas', 'Ductal and Lobular Neoplasms']	Prostate Adenocarcinoma	TCGA	3808bd1c-a6a8-59ee-a194-90b9960f58b0	M7	University of North Carolina	Prostate adenocarcinoma	NCH																No	0	not reported	Prostate gland	763	20064	Adenocarcinoma, NOS	no	2012	Pattern 3
TCGA-EJ-5494-01A	e27c50e2-2a41-4f8c-9ef8-2bc51fb0c23e	Adenomas and Adenocarcinomas	e27c50e2-2a41-4f8c-9ef8-2bc51fb0c23e	TCGA-EJ-5494	Prostate gland	Not Reported	white	male	not hispanic or latino	Alive	50	-18596	1959		Prostate gland	TCGA-PRAD	['Cystic, Mucinous and Serous Neoplasms', 'Adenomas and Adenocarcinomas', 'Ductal and Lobular Neoplasms']	Prostate Adenocarcinoma	TCGA	004844ca-ead5-564e-83aa-dd7ff27c293f	EJ	University of Pittsburgh	Prostate adenocarcinoma	IGC																No	0	not reported	Prostate gland	1477	18596	Adenocarcinoma, NOS	no	2009	Pattern 3
TCGA-HC-7233-01A	e2b33861-2247-413f-b2e5-9be3b604666c	Adenomas and Adenocarcinomas	e2b33861-2247-413f-b2e5-9be3b604666c	TCGA-HC-7233	Prostate gland	Not Reported	white	male	not reported	Alive	73		1937		Prostate gland	TCGA-PRAD	['Cystic, Mucinous and Serous Neoplasms', 'Adenomas and Adenocarcinomas', 'Ductal and Lobular Neoplasms']	Prostate Adenocarcinoma	TCGA	c94737b5-5b26-54a3-bfc6-40bc2b84a7a7	HC	International Genomics Consortium	Prostate adenocarcinoma	IGC																Not Reported	0	not reported	Prostate gland	1355		Adenocarcinoma, NOS	yes	2010	Pattern 3
TCGA-EJ-7788-01A	e35336e1-e358-493f-9beb-276b5fc6685a	Adenomas and Adenocarcinomas	e35336e1-e358-493f-9beb-276b5fc6685a	TCGA-EJ-7788	Prostate gland	Not Reported	white	male	not hispanic or latino	Alive	53	-19623	1958		Prostate gland	TCGA-PRAD	['Cystic, Mucinous and Serous Neoplasms', 'Adenomas and Adenocarcinomas', 'Ductal and Lobular Neoplasms']	Prostate Adenocarcinoma	TCGA	004844ca-ead5-564e-83aa-dd7ff27c293f	EJ	University of Pittsburgh	Prostate adenocarcinoma	IGC																No	0	not reported	Prostate gland	859	19623	Adenocarcinoma, NOS	no	2011	Pattern 4
TCGA-EJ-5530-01A	e4a755e3-4938-4321-b5a9-27a445036791	Adenomas and Adenocarcinomas	e4a755e3-4938-4321-b5a9-27a445036791	TCGA-EJ-5530	Prostate gland	Not Reported	white	male	not hispanic or latino	Alive	61	-22316	1947		Prostate gland	TCGA-PRAD	['Cystic, Mucinous and Serous Neoplasms', 'Adenomas and Adenocarcinomas', 'Ductal and Lobular Neoplasms']	Prostate Adenocarcinoma	TCGA	004844ca-ead5-564e-83aa-dd7ff27c293f	EJ	University of Pittsburgh	Prostate adenocarcinoma	IGC																No	0	not reported	Prostate gland	1832	22316	Adenocarcinoma, NOS	no	2008	Pattern 4
TCGA-EJ-5506-01A	e5e4d3b6-8e58-4dcf-8f67-a00e656a8e27	Adenomas and Adenocarcinomas	e5e4d3b6-8e58-4dcf-8f67-a00e656a8e27	TCGA-EJ-5506	Prostate gland	Not Reported	white	male	not hispanic or latino	Alive	67	-24617	1943		Prostate gland	TCGA-PRAD	['Cystic, Mucinous and Serous Neoplasms', 'Adenomas and Adenocarcinomas', 'Ductal and Lobular Neoplasms']	Prostate Adenocarcinoma	TCGA	004844ca-ead5-564e-83aa-dd7ff27c293f	EJ	University of Pittsburgh	Prostate adenocarcinoma	IGC																No	0	not reported	Prostate gland	1381	24617	Adenocarcinoma, NOS	no	2010	Pattern 3
TCGA-HC-A6AL-01A	e6cbf99d-4a10-4c11-9ac2-eb26ef57331f	Adenomas and Adenocarcinomas	e6cbf99d-4a10-4c11-9ac2-eb26ef57331f	TCGA-HC-A6AL	Prostate gland	Not Reported	white	male	not hispanic or latino	Alive	64	-23618	1948		Prostate gland	TCGA-PRAD	['Cystic, Mucinous and Serous Neoplasms', 'Adenomas and Adenocarcinomas', 'Ductal and Lobular Neoplasms']	Prostate Adenocarcinoma	TCGA	c94737b5-5b26-54a3-bfc6-40bc2b84a7a7	HC	International Genomics Consortium	Prostate adenocarcinoma	IGC																No	0	not reported	Prostate gland	67	23618	Adenocarcinoma, NOS	no	2012	Pattern 4
TCGA-G9-6385-01A	e82a04cf-e81e-43c6-9cd9-0e29fa0f00ae	Adenomas and Adenocarcinomas	e82a04cf-e81e-43c6-9cd9-0e29fa0f00ae	TCGA-G9-6385	Prostate gland	Not Reported	white	male	not hispanic or latino	Alive	66	-24399	1944		Prostate gland	TCGA-PRAD	['Cystic, Mucinous and Serous Neoplasms', 'Adenomas and Adenocarcinomas', 'Ductal and Lobular Neoplasms']	Prostate Adenocarcinoma	TCGA	93d73531-e5df-50f8-8863-84fada6752c0	G9	Roswell Park	Prostate adenocarcinoma	IGC																No	0	not reported	Prostate gland	830	24399	Adenocarcinoma, NOS	no	2010	Pattern 4
TCGA-G9-6385-11A	e82a04cf-e81e-43c6-9cd9-0e29fa0f00ae	Adenomas and Adenocarcinomas	e82a04cf-e81e-43c6-9cd9-0e29fa0f00ae	TCGA-G9-6385	Prostate gland	Not Reported	white	male	not hispanic or latino	Alive	66	-24399	1944		Prostate gland	TCGA-PRAD	['Cystic, Mucinous and Serous Neoplasms', 'Adenomas and Adenocarcinomas', 'Ductal and Lobular Neoplasms']	Prostate Adenocarcinoma	TCGA	93d73531-e5df-50f8-8863-84fada6752c0	G9	Roswell Park	Prostate adenocarcinoma	IGC																No	0	not reported	Prostate gland	830	24399	Adenocarcinoma, NOS	no	2010	Pattern 4
TCGA-VP-A875-01A	e833ad67-2cb3-414c-b15e-28f49479e2ef	Adenomas and Adenocarcinomas	e833ad67-2cb3-414c-b15e-28f49479e2ef	TCGA-VP-A875	Prostate gland	Not Reported	black or african american	male	not reported	Alive	67	-24742	1938		Prostate gland	TCGA-PRAD	['Cystic, Mucinous and Serous Neoplasms', 'Adenomas and Adenocarcinomas', 'Ductal and Lobular Neoplasms']	Prostate Adenocarcinoma	TCGA	ab59258a-5d16-59c2-8ae9-535aff76b4ee	VP	Washington University	Prostate adenocarcinoma	NCH																No	0	not reported	Prostate gland	2309	24742	Adenocarcinoma, NOS	no	2005	Pattern 4
TCGA-ZG-A9L5-01A	e8f39c9e-0f1a-401c-9055-762b52bc77c7	Adenomas and Adenocarcinomas	e8f39c9e-0f1a-401c-9055-762b52bc77c7	TCGA-ZG-A9L5	Prostate gland	Not Reported	white	male	not hispanic or latino	Alive	58	-21293	1953		Prostate gland	TCGA-PRAD	['Cystic, Mucinous and Serous Neoplasms', 'Adenomas and Adenocarcinomas', 'Ductal and Lobular Neoplasms']	Prostate Adenocarcinoma	TCGA	996cb621-efc2-5c61-bf51-806a3edee05f	ZG	University Medical Center Hamburg-Eppendorf	Prostate adenocarcinoma	NCH																No	0	not reported	Prostate gland	908	21293	Adenocarcinoma, NOS	no	2011	Pattern 4
TCGA-EJ-7327-01A	e90ab72a-4bbb-4c37-b48a-8a1a85d79d04	Adenomas and Adenocarcinomas	e90ab72a-4bbb-4c37-b48a-8a1a85d79d04	TCGA-EJ-7327	Prostate gland	Not Reported	white	male	not hispanic or latino	Alive	61	-22475	1950		Prostate gland	TCGA-PRAD	['Cystic, Mucinous and Serous Neoplasms', 'Adenomas and Adenocarcinomas', 'Ductal and Lobular Neoplasms']	Prostate Adenocarcinoma	TCGA	004844ca-ead5-564e-83aa-dd7ff27c293f	EJ	University of Pittsburgh	Prostate adenocarcinoma	IGC																No	0	not reported	Prostate gland	923	22475	Adenocarcinoma, NOS	no	2011	Pattern 4
TCGA-EJ-7327-11A	e90ab72a-4bbb-4c37-b48a-8a1a85d79d04	Adenomas and Adenocarcinomas	e90ab72a-4bbb-4c37-b48a-8a1a85d79d04	TCGA-EJ-7327	Prostate gland	Not Reported	white	male	not hispanic or latino	Alive	61	-22475	1950		Prostate gland	TCGA-PRAD	['Cystic, Mucinous and Serous Neoplasms', 'Adenomas and Adenocarcinomas', 'Ductal and Lobular Neoplasms']	Prostate Adenocarcinoma	TCGA	004844ca-ead5-564e-83aa-dd7ff27c293f	EJ	University of Pittsburgh	Prostate adenocarcinoma	IGC																No	0	not reported	Prostate gland	923	22475	Adenocarcinoma, NOS	no	2011	Pattern 4
TCGA-VN-A88N-01A	e9a4c770-665f-454b-81f7-b8ae3f1e154e	Adenomas and Adenocarcinomas	e9a4c770-665f-454b-81f7-b8ae3f1e154e	TCGA-VN-A88N	Prostate gland	Not Reported	white	male	not hispanic or latino	Alive	62	-22695	1951		Prostate gland	TCGA-PRAD	['Cystic, Mucinous and Serous Neoplasms', 'Adenomas and Adenocarcinomas', 'Ductal and Lobular Neoplasms']	Prostate Adenocarcinoma	TCGA	6d2f726f-6336-5aa2-b6f3-c17385043cb9	VN	NCI Urologic Oncology Branch	Prostate adenocarcinoma	NCH																No	0	not reported	Prostate gland	766	22695	Adenocarcinoma, NOS	no	2013	Pattern 3
TCGA-EJ-A8FN-01A	ea770d22-2cba-465c-9555-e0877dcecb9f	Adenomas and Adenocarcinomas	ea770d22-2cba-465c-9555-e0877dcecb9f	TCGA-EJ-A8FN	Prostate gland	Not Reported	white	male	not reported	Alive	58	-21506	1955		Prostate gland	TCGA-PRAD	['Cystic, Mucinous and Serous Neoplasms', 'Adenomas and Adenocarcinomas', 'Ductal and Lobular Neoplasms']	Prostate Adenocarcinoma	TCGA	004844ca-ead5-564e-83aa-dd7ff27c293f	EJ	University of Pittsburgh	Prostate adenocarcinoma	IGC																No	0	not reported	Prostate gland	329	21506	Adenocarcinoma, NOS	no	2013	Pattern 4
TCGA-VP-AA1N-01A	ea953ce5-7082-41ff-8e38-760fe4100414	Adenomas and Adenocarcinomas	ea953ce5-7082-41ff-8e38-760fe4100414	TCGA-VP-AA1N	Prostate gland	Not Reported	white	male	not reported	Alive	70	-25781	1938		Prostate gland	TCGA-PRAD	['Cystic, Mucinous and Serous Neoplasms', 'Adenomas and Adenocarcinomas', 'Ductal and Lobular Neoplasms']	Prostate Adenocarcinoma	TCGA	ab59258a-5d16-59c2-8ae9-535aff76b4ee	VP	Washington University	Prostate adenocarcinoma	NCH																No	0	not reported	Prostate gland	1365	25781	Adenocarcinoma, NOS	no	2008	Pattern 4
TCGA-VN-A88O-01A	eb715348-7c5c-4e95-bac8-05604bdda2da	Adenomas and Adenocarcinomas	eb715348-7c5c-4e95-bac8-05604bdda2da	TCGA-VN-A88O	Prostate gland	Not Reported	not reported	male	hispanic or latino	Alive	49	-17945	1963		Prostate gland	TCGA-PRAD	['Cystic, Mucinous and Serous Neoplasms', 'Adenomas and Adenocarcinomas', 'Ductal and Lobular Neoplasms']	Prostate Adenocarcinoma	TCGA	6d2f726f-6336-5aa2-b6f3-c17385043cb9	VN	NCI Urologic Oncology Branch	Prostate adenocarcinoma	NCH																No	0	not reported	Prostate gland	481	17945	Adenocarcinoma, NOS	no	2012	Pattern 4
TCGA-J9-A8CK-01A	eb80244a-5f20-49a8-8f73-e92c14395895	Adenomas and Adenocarcinomas	eb80244a-5f20-49a8-8f73-e92c14395895	TCGA-J9-A8CK	Prostate gland	Not Reported	white	male	not hispanic or latino	Alive	66	-24285	1946		Prostate gland	TCGA-PRAD	['Cystic, Mucinous and Serous Neoplasms', 'Adenomas and Adenocarcinomas', 'Ductal and Lobular Neoplasms']	Prostate Adenocarcinoma	TCGA	22dc9007-b53e-50b4-841c-8c4e685afb16	J9	Melbourne Health	Prostate adenocarcinoma	IGC																No	0	not reported	Prostate gland	321	24285	Adenocarcinoma, NOS	no	2012	Pattern 5
TCGA-HC-7818-01A	ebe711e4-45af-4082-bdf6-b0f7ac899b3e	Adenomas and Adenocarcinomas	ebe711e4-45af-4082-bdf6-b0f7ac899b3e	TCGA-HC-7818	Prostate gland	Not Reported	white	male	not hispanic or latino	Alive	66	-24391	1945		Prostate gland	TCGA-PRAD	['Cystic, Mucinous and Serous Neoplasms', 'Adenomas and Adenocarcinomas', 'Ductal and Lobular Neoplasms']	Prostate Adenocarcinoma	TCGA	c94737b5-5b26-54a3-bfc6-40bc2b84a7a7	HC	International Genomics Consortium	Prostate adenocarcinoma	IGC																No	0	not reported	Prostate gland	938	24391	Adenocarcinoma, NOS	no	2011	Pattern 4
TCGA-HC-7211-11A	ec3870c9-4930-4af7-b2eb-1e16c9ec9f14	Adenomas and Adenocarcinomas	ec3870c9-4930-4af7-b2eb-1e16c9ec9f14	TCGA-HC-7211	Prostate gland	Not Reported	white	male	not hispanic or latino	Alive	62	-22768	1948		Prostate gland	TCGA-PRAD	['Cystic, Mucinous and Serous Neoplasms', 'Adenomas and Adenocarcinomas', 'Ductal and Lobular Neoplasms']	Prostate Adenocarcinoma	TCGA	c94737b5-5b26-54a3-bfc6-40bc2b84a7a7	HC	International Genomics Consortium	Prostate adenocarcinoma	IGC																No	0	not reported	Prostate gland	1221	22768	Adenocarcinoma, NOS	no	2010	Pattern 4
TCGA-HC-7211-01A	ec3870c9-4930-4af7-b2eb-1e16c9ec9f14	Adenomas and Adenocarcinomas	ec3870c9-4930-4af7-b2eb-1e16c9ec9f14	TCGA-HC-7211	Prostate gland	Not Reported	white	male	not hispanic or latino	Alive	62	-22768	1948		Prostate gland	TCGA-PRAD	['Cystic, Mucinous and Serous Neoplasms', 'Adenomas and Adenocarcinomas', 'Ductal and Lobular Neoplasms']	Prostate Adenocarcinoma	TCGA	c94737b5-5b26-54a3-bfc6-40bc2b84a7a7	HC	International Genomics Consortium	Prostate adenocarcinoma	IGC																No	0	not reported	Prostate gland	1221	22768	Adenocarcinoma, NOS	no	2010	Pattern 4
TCGA-H9-7775-01A	ecade538-f882-4f29-a363-7acb89fd0576	Adenomas and Adenocarcinomas	ecade538-f882-4f29-a363-7acb89fd0576	TCGA-H9-7775	Prostate gland	Not Reported	white	male	not hispanic or latino	Alive	68	-24898	1943		Prostate gland	TCGA-PRAD	['Cystic, Mucinous and Serous Neoplasms', 'Adenomas and Adenocarcinomas', 'Ductal and Lobular Neoplasms']	Prostate Adenocarcinoma	TCGA	5c780b7b-940a-5a74-a2af-e46e4f77aa2a	H9	ABS - IUPUI	Prostate adenocarcinoma	IGC																No	0	not reported	Prostate gland	185	24898	Adenocarcinoma, NOS	no	2011	Pattern 4
TCGA-XK-AAJU-01A	ed7084f8-060c-4780-8b35-a03a5eab9684	Adenomas and Adenocarcinomas	ed7084f8-060c-4780-8b35-a03a5eab9684	TCGA-XK-AAJU	Prostate gland	Not Reported	white	male	not reported	Alive	65	-23958	1945		Prostate gland	TCGA-PRAD	['Cystic, Mucinous and Serous Neoplasms', 'Adenomas and Adenocarcinomas', 'Ductal and Lobular Neoplasms']	Prostate Adenocarcinoma	TCGA	74c23bc7-0548-5928-96c0-616b97ca2171	XK	Mayo Clinic Arizona	Prostate adenocarcinoma	NCH																No	0	not reported	Prostate gland	1576	23958	Adenocarcinoma, NOS	no	2010	Pattern 3
TCGA-EJ-5526-01A	eec48399-5660-4b25-8d34-191b54315c72	Adenomas and Adenocarcinomas	eec48399-5660-4b25-8d34-191b54315c72	TCGA-EJ-5526	Prostate gland	Not Reported	white	male	not hispanic or latino	Alive	56	-20558	1953		Prostate gland	TCGA-PRAD	['Cystic, Mucinous and Serous Neoplasms', 'Adenomas and Adenocarcinomas', 'Ductal and Lobular Neoplasms']	Prostate Adenocarcinoma	TCGA	004844ca-ead5-564e-83aa-dd7ff27c293f	EJ	University of Pittsburgh	Prostate adenocarcinoma	IGC																No	0	not reported	Prostate gland	1909	20558	Adenocarcinoma, NOS	no	2009	Pattern 4
TCGA-ZG-A9LB-01A	ef974c39-8bac-486b-a395-9d1283e08028	Adenomas and Adenocarcinomas	ef974c39-8bac-486b-a395-9d1283e08028	TCGA-ZG-A9LB	Prostate gland	Not Reported	white	male	not hispanic or latino	Alive	72	-26447	1940		Prostate gland	TCGA-PRAD	['Cystic, Mucinous and Serous Neoplasms', 'Adenomas and Adenocarcinomas', 'Ductal and Lobular Neoplasms']	Prostate Adenocarcinoma	TCGA	996cb621-efc2-5c61-bf51-806a3edee05f	ZG	University Medical Center Hamburg-Eppendorf	Prostate adenocarcinoma	NCH																No	0	not reported	Prostate gland	583	26447	Adenocarcinoma, NOS	no	2012	Pattern 4
TCGA-YL-A8HM-01A	eff14fed-8a21-41c5-8ed3-75346a06e44e	Adenomas and Adenocarcinomas	eff14fed-8a21-41c5-8ed3-75346a06e44e	TCGA-YL-A8HM	Prostate gland	Not Reported	white	male	not hispanic or latino	Alive	66	-24121	1944		Prostate gland	TCGA-PRAD	['Cystic, Mucinous and Serous Neoplasms', 'Adenomas and Adenocarcinomas', 'Ductal and Lobular Neoplasms']	Prostate Adenocarcinoma	TCGA	ab49fb71-c6b0-5cec-95d7-acc1c2773c52	YL	PROCURE Biobank	Prostate adenocarcinoma	NCH																No	0	not reported	Prostate gland	1482	24121	Adenocarcinoma, NOS	no	2010	Pattern 5
TCGA-J4-A6M7-01A	f00b4a22-c327-4fbb-a9a3-4418c13e2a48	Adenomas and Adenocarcinomas	f00b4a22-c327-4fbb-a9a3-4418c13e2a48	TCGA-J4-A6M7	Prostate gland	Not Reported	white	male	not hispanic or latino	Alive	53	-19640	1959		Prostate gland	TCGA-PRAD	['Cystic, Mucinous and Serous Neoplasms', 'Adenomas and Adenocarcinomas', 'Ductal and Lobular Neoplasms']	Prostate Adenocarcinoma	TCGA	e1c2982f-1486-58d0-8618-e46ad1c410c5	J4	ABS - Lahey Clinic	Prostate adenocarcinoma	IGC																No	0	not reported	Prostate gland	512	19640	Adenocarcinoma, NOS	no	2012	Pattern 4
TCGA-ZG-A8QW-01A	f06c1ef4-bedd-4025-abf8-06f5e9c0821a	Adenomas and Adenocarcinomas	f06c1ef4-bedd-4025-abf8-06f5e9c0821a	TCGA-ZG-A8QW	Prostate gland	Not Reported	white	male	not hispanic or latino	Alive	72	-26632	1941		Prostate gland	TCGA-PRAD	['Cystic, Mucinous and Serous Neoplasms', 'Adenomas and Adenocarcinomas', 'Ductal and Lobular Neoplasms']	Prostate Adenocarcinoma	TCGA	996cb621-efc2-5c61-bf51-806a3edee05f	ZG	University Medical Center Hamburg-Eppendorf	Prostate adenocarcinoma	NCH																No	0	not reported	Prostate gland	94	26632	Adenocarcinoma, NOS	no	2013	Pattern 5
TCGA-J4-AAU2-01A	f0f637b5-de40-4853-b54b-08468d45b195	Adenomas and Adenocarcinomas	f0f637b5-de40-4853-b54b-08468d45b195	TCGA-J4-AAU2	Prostate gland	Not Reported	white	male	not hispanic or latino	Alive	59	-21656	1953		Prostate gland	TCGA-PRAD	['Cystic, Mucinous and Serous Neoplasms', 'Adenomas and Adenocarcinomas', 'Ductal and Lobular Neoplasms']	Prostate Adenocarcinoma	TCGA	e1c2982f-1486-58d0-8618-e46ad1c410c5	J4	ABS - Lahey Clinic	Prostate adenocarcinoma	IGC																No	0	not reported	Prostate gland	825	21656	Adenocarcinoma, NOS	no	2012	Pattern 3
TCGA-HC-8261-01B	f16ce517-d51d-499a-a4c4-a6844fefa52c	Adenomas and Adenocarcinomas	f16ce517-d51d-499a-a4c4-a6844fefa52c	TCGA-HC-8261	Prostate gland	Not Reported	black or african american	male	not hispanic or latino	Alive	48	-17874	1963		Prostate gland	TCGA-PRAD	['Cystic, Mucinous and Serous Neoplasms', 'Adenomas and Adenocarcinomas', 'Ductal and Lobular Neoplasms']	Prostate Adenocarcinoma	TCGA	c94737b5-5b26-54a3-bfc6-40bc2b84a7a7	HC	International Genomics Consortium	Prostate adenocarcinoma	IGC																No	0	not reported	Prostate gland	546	17874	Adenocarcinoma, NOS	no	2011	Pattern 4
TCGA-HC-8261-01A	f16ce517-d51d-499a-a4c4-a6844fefa52c	Adenomas and Adenocarcinomas	f16ce517-d51d-499a-a4c4-a6844fefa52c	TCGA-HC-8261	Prostate gland	Not Reported	black or african american	male	not hispanic or latino	Alive	48	-17874	1963		Prostate gland	TCGA-PRAD	['Cystic, Mucinous and Serous Neoplasms', 'Adenomas and Adenocarcinomas', 'Ductal and Lobular Neoplasms']	Prostate Adenocarcinoma	TCGA	c94737b5-5b26-54a3-bfc6-40bc2b84a7a7	HC	International Genomics Consortium	Prostate adenocarcinoma	IGC																No	0	not reported	Prostate gland	546	17874	Adenocarcinoma, NOS	no	2011	Pattern 4
TCGA-G9-7510-01A	f211f7a9-cf3b-432c-9ea0-1172cce14e9d	Adenomas and Adenocarcinomas	f211f7a9-cf3b-432c-9ea0-1172cce14e9d	TCGA-G9-7510	Prostate gland	Not Reported	white	male	not hispanic or latino	Alive	66	-24187	1944		Prostate gland	TCGA-PRAD	['Cystic, Mucinous and Serous Neoplasms', 'Adenomas and Adenocarcinomas', 'Ductal and Lobular Neoplasms']	Prostate Adenocarcinoma	TCGA	93d73531-e5df-50f8-8863-84fada6752c0	G9	Roswell Park	Prostate adenocarcinoma	IGC																No	0	not reported	Prostate gland	1185	24187	Adenocarcinoma, NOS	no	2010	Pattern 4
TCGA-G9-6362-01A	f228ef91-ecfb-4d1e-8e6a-b43d2185270e	Adenomas and Adenocarcinomas	f228ef91-ecfb-4d1e-8e6a-b43d2185270e	TCGA-G9-6362	Prostate gland	Not Reported	white	male	not hispanic or latino	Alive	57	-21149	1952		Prostate gland	TCGA-PRAD	['Cystic, Mucinous and Serous Neoplasms', 'Adenomas and Adenocarcinomas', 'Ductal and Lobular Neoplasms']	Prostate Adenocarcinoma	TCGA	93d73531-e5df-50f8-8863-84fada6752c0	G9	Roswell Park	Prostate adenocarcinoma	IGC																No	0	not reported	Prostate gland	1443	21149	Adenocarcinoma, NOS	no	2009	Pattern 3
TCGA-G9-6362-11A	f228ef91-ecfb-4d1e-8e6a-b43d2185270e	Adenomas and Adenocarcinomas	f228ef91-ecfb-4d1e-8e6a-b43d2185270e	TCGA-G9-6362	Prostate gland	Not Reported	white	male	not hispanic or latino	Alive	57	-21149	1952		Prostate gland	TCGA-PRAD	['Cystic, Mucinous and Serous Neoplasms', 'Adenomas and Adenocarcinomas', 'Ductal and Lobular Neoplasms']	Prostate Adenocarcinoma	TCGA	93d73531-e5df-50f8-8863-84fada6752c0	G9	Roswell Park	Prostate adenocarcinoma	IGC																No	0	not reported	Prostate gland	1443	21149	Adenocarcinoma, NOS	no	2009	Pattern 3
TCGA-HC-7747-01A	f25bae1a-8627-46a8-87af-07f82773c68a	Adenomas and Adenocarcinomas	f25bae1a-8627-46a8-87af-07f82773c68a	TCGA-HC-7747	Prostate gland	Not Reported	white	male	not hispanic or latino	Alive	52	-19188	1959		Prostate gland	TCGA-PRAD	['Cystic, Mucinous and Serous Neoplasms', 'Adenomas and Adenocarcinomas', 'Ductal and Lobular Neoplasms']	Prostate Adenocarcinoma	TCGA	c94737b5-5b26-54a3-bfc6-40bc2b84a7a7	HC	International Genomics Consortium	Prostate adenocarcinoma	IGC																No	0	not reported	Prostate gland	748	19188	Adenocarcinoma, NOS	no	2011	Pattern 4
TCGA-HC-7747-11A	f25bae1a-8627-46a8-87af-07f82773c68a	Adenomas and Adenocarcinomas	f25bae1a-8627-46a8-87af-07f82773c68a	TCGA-HC-7747	Prostate gland	Not Reported	white	male	not hispanic or latino	Alive	52	-19188	1959		Prostate gland	TCGA-PRAD	['Cystic, Mucinous and Serous Neoplasms', 'Adenomas and Adenocarcinomas', 'Ductal and Lobular Neoplasms']	Prostate Adenocarcinoma	TCGA	c94737b5-5b26-54a3-bfc6-40bc2b84a7a7	HC	International Genomics Consortium	Prostate adenocarcinoma	IGC																No	0	not reported	Prostate gland	748	19188	Adenocarcinoma, NOS	no	2011	Pattern 4
TCGA-HC-7817-01B	f3aa40b9-7b4d-465a-b7c9-591aebdb56c2	Adenomas and Adenocarcinomas	f3aa40b9-7b4d-465a-b7c9-591aebdb56c2	TCGA-HC-7817	Prostate gland	Not Reported	white	male	not hispanic or latino	Alive	52	-19207	1959		Prostate gland	TCGA-PRAD	['Cystic, Mucinous and Serous Neoplasms', 'Adenomas and Adenocarcinomas', 'Ductal and Lobular Neoplasms']	Prostate Adenocarcinoma	TCGA	c94737b5-5b26-54a3-bfc6-40bc2b84a7a7	HC	International Genomics Consortium	Prostate adenocarcinoma	IGC																No	0	not reported	Prostate gland	928	19207	Adenocarcinoma, NOS	no	2011	Pattern 3
TCGA-HC-A6HX-01A	f3e93819-a8f5-4d15-a416-3edd42aa52d1	Adenomas and Adenocarcinomas	f3e93819-a8f5-4d15-a416-3edd42aa52d1	TCGA-HC-A6HX	Prostate gland	Not Reported	white	male	not hispanic or latino	Alive	55	-20263	1958		Prostate gland	TCGA-PRAD	['Cystic, Mucinous and Serous Neoplasms', 'Adenomas and Adenocarcinomas', 'Ductal and Lobular Neoplasms']	Prostate Adenocarcinoma	TCGA	c94737b5-5b26-54a3-bfc6-40bc2b84a7a7	HC	International Genomics Consortium	Prostate adenocarcinoma	IGC																No	0	not reported	Prostate gland	38	20263	Adenocarcinoma, NOS	no	2013	Pattern 3
TCGA-YL-A8SJ-01B	f3ec5bf3-97ae-4033-91a6-084a1aa152a4	Adenomas and Adenocarcinomas	f3ec5bf3-97ae-4033-91a6-084a1aa152a4	TCGA-YL-A8SJ	Prostate gland	Not Reported	white	male	not hispanic or latino	Alive	60	-21916	1950		Prostate gland	TCGA-PRAD	['Cystic, Mucinous and Serous Neoplasms', 'Adenomas and Adenocarcinomas', 'Ductal and Lobular Neoplasms']	Prostate Adenocarcinoma	TCGA	ab49fb71-c6b0-5cec-95d7-acc1c2773c52	YL	PROCURE Biobank	Prostate adenocarcinoma	NCH																No	0	not reported	Prostate gland	1395	21916	Adenocarcinoma, NOS	no	2010	Pattern 5
TCGA-EJ-A7NF-01A	f4478172-7727-4680-9934-da755ab1825c	Adenomas and Adenocarcinomas	f4478172-7727-4680-9934-da755ab1825c	TCGA-EJ-A7NF	Prostate gland	Not Reported	white	male	not reported	Alive	56	-20587	1957		Prostate gland	TCGA-PRAD	['Cystic, Mucinous and Serous Neoplasms', 'Adenomas and Adenocarcinomas', 'Ductal and Lobular Neoplasms']	Prostate Adenocarcinoma	TCGA	004844ca-ead5-564e-83aa-dd7ff27c293f	EJ	University of Pittsburgh	Prostate adenocarcinoma	IGC																No	0	not reported	Prostate gland	250	20587	Adenocarcinoma, NOS	no	2013	Pattern 4
TCGA-KK-A7AY-01A	f4aebd64-a356-4c05-b847-6dd28cf26339	Adenomas and Adenocarcinomas	f4aebd64-a356-4c05-b847-6dd28cf26339	TCGA-KK-A7AY	Prostate gland	Not Reported	white	male	not reported	Alive	60	-22220	1950		Prostate gland	TCGA-PRAD	['Cystic, Mucinous and Serous Neoplasms', 'Adenomas and Adenocarcinomas', 'Ductal and Lobular Neoplasms']	Prostate Adenocarcinoma	TCGA	c4a03d2d-b7e9-5506-9521-4df06091fb20	KK	MD Anderson Cancer Center	Prostate adenocarcinoma	IGC																No	0	not reported	Prostate gland	1754	22220	Adenocarcinoma, NOS	no	2010	Pattern 3
TCGA-G9-7525-01A	f4e17ba1-f14f-480e-8fe3-415909fc320a	Adenomas and Adenocarcinomas	f4e17ba1-f14f-480e-8fe3-415909fc320a	TCGA-G9-7525	Prostate gland	Not Reported	white	male	not hispanic or latino	Alive	64	-23481	1946		Prostate gland	TCGA-PRAD	['Cystic, Mucinous and Serous Neoplasms', 'Adenomas and Adenocarcinomas', 'Ductal and Lobular Neoplasms']	Prostate Adenocarcinoma	TCGA	93d73531-e5df-50f8-8863-84fada6752c0	G9	Roswell Park	Prostate adenocarcinoma	IGC																No	0	not reported	Prostate gland	994	23481	Adenocarcinoma, NOS	no	2010	Pattern 3
TCGA-KK-A7AP-01A	f4e9a9f9-263c-4ced-a8fb-6cb0fb088983	Adenomas and Adenocarcinomas	f4e9a9f9-263c-4ced-a8fb-6cb0fb088983	TCGA-KK-A7AP	Prostate gland	Not Reported	white	male	not reported	Alive	55	-20403	1955		Prostate gland	TCGA-PRAD	['Cystic, Mucinous and Serous Neoplasms', 'Adenomas and Adenocarcinomas', 'Ductal and Lobular Neoplasms']	Prostate Adenocarcinoma	TCGA	c4a03d2d-b7e9-5506-9521-4df06091fb20	KK	MD Anderson Cancer Center	Prostate adenocarcinoma	IGC																No	0	not reported	Prostate gland	196	20403	Adenocarcinoma, NOS	yes	2010	Pattern 5
TCGA-V1-A8MJ-01A	f4f81316-c99a-4a88-aa6c-e66fc5d60c53	Adenomas and Adenocarcinomas	f4f81316-c99a-4a88-aa6c-e66fc5d60c53	TCGA-V1-A8MJ	Prostate gland	Not Reported	black or african american	male	not hispanic or latino	Alive	58	-21535			Prostate gland	TCGA-PRAD	['Cystic, Mucinous and Serous Neoplasms', 'Adenomas and Adenocarcinomas', 'Ductal and Lobular Neoplasms']	Prostate Adenocarcinoma	TCGA	5e0dacbd-92b3-572e-86c7-18511019c25d	V1	University of California San Francisco	Prostate adenocarcinoma	NCH																No		not reported	Prostate gland	1791	21535	Adenocarcinoma, NOS	no		Pattern 4
TCGA-G9-6351-01A	f59b9c65-46e8-4cc3-aa71-8844f6c2273c	Adenomas and Adenocarcinomas	f59b9c65-46e8-4cc3-aa71-8844f6c2273c	TCGA-G9-6351	Prostate gland	Not Reported	white	male	not hispanic or latino	Alive	51	-18723	1957		Prostate gland	TCGA-PRAD	['Cystic, Mucinous and Serous Neoplasms', 'Adenomas and Adenocarcinomas', 'Ductal and Lobular Neoplasms']	Prostate Adenocarcinoma	TCGA	93d73531-e5df-50f8-8863-84fada6752c0	G9	Roswell Park	Prostate adenocarcinoma	IGC																No	0	not reported	Prostate gland	2048	18723	Adenocarcinoma, NOS	no	2008	Pattern 4
TCGA-G9-6351-11A	f59b9c65-46e8-4cc3-aa71-8844f6c2273c	Adenomas and Adenocarcinomas	f59b9c65-46e8-4cc3-aa71-8844f6c2273c	TCGA-G9-6351	Prostate gland	Not Reported	white	male	not hispanic or latino	Alive	51	-18723	1957		Prostate gland	TCGA-PRAD	['Cystic, Mucinous and Serous Neoplasms', 'Adenomas and Adenocarcinomas', 'Ductal and Lobular Neoplasms']	Prostate Adenocarcinoma	TCGA	93d73531-e5df-50f8-8863-84fada6752c0	G9	Roswell Park	Prostate adenocarcinoma	IGC																No	0	not reported	Prostate gland	2048	18723	Adenocarcinoma, NOS	no	2008	Pattern 4
TCGA-HC-7744-01A	f6381367-142c-45d0-92b3-c1727d1813ce	Adenomas and Adenocarcinomas	f6381367-142c-45d0-92b3-c1727d1813ce	TCGA-HC-7744	Prostate gland	Not Reported	white	male	not hispanic or latino	Alive	46	-17065	1965		Prostate gland	TCGA-PRAD	['Cystic, Mucinous and Serous Neoplasms', 'Adenomas and Adenocarcinomas', 'Ductal and Lobular Neoplasms']	Prostate Adenocarcinoma	TCGA	c94737b5-5b26-54a3-bfc6-40bc2b84a7a7	HC	International Genomics Consortium	Prostate adenocarcinoma	IGC																No	0	not reported	Prostate gland	531	17065	Adenocarcinoma, NOS	no	2011	Pattern 3
TCGA-V1-A9O9-01A	f6935f67-5c62-4774-8346-711f36f3b547	Adenomas and Adenocarcinomas	f6935f67-5c62-4774-8346-711f36f3b547	TCGA-V1-A9O9	Prostate gland	Not Reported	white	male	not hispanic or latino	Alive	56	-20805			Prostate gland	TCGA-PRAD	['Cystic, Mucinous and Serous Neoplasms', 'Adenomas and Adenocarcinomas', 'Ductal and Lobular Neoplasms']	Prostate Adenocarcinoma	TCGA	5e0dacbd-92b3-572e-86c7-18511019c25d	V1	University of California San Francisco	Prostate adenocarcinoma	NCH																No		not reported	Prostate gland	2870	20805	Adenocarcinoma, NOS	no		Pattern 5
TCGA-CH-5768-11A	f6c61a22-a711-416d-9e65-6a1b957e5b2e	Adenomas and Adenocarcinomas	f6c61a22-a711-416d-9e65-6a1b957e5b2e	TCGA-CH-5768	Prostate gland	Not Reported	white	male	not hispanic or latino	Alive	72	-26480	1935		Prostate gland	TCGA-PRAD	['Cystic, Mucinous and Serous Neoplasms', 'Adenomas and Adenocarcinomas', 'Ductal and Lobular Neoplasms']	Prostate Adenocarcinoma	TCGA	e26b1374-41cc-53e9-82ed-2ec94bac2faf	CH	Indivumed	Prostate adenocarcinoma	IGC																No	0	not reported	Prostate gland	731	26480	Adenocarcinoma, NOS	no	2007	Pattern 4
TCGA-CH-5768-01A	f6c61a22-a711-416d-9e65-6a1b957e5b2e	Adenomas and Adenocarcinomas	f6c61a22-a711-416d-9e65-6a1b957e5b2e	TCGA-CH-5768	Prostate gland	Not Reported	white	male	not hispanic or latino	Alive	72	-26480	1935		Prostate gland	TCGA-PRAD	['Cystic, Mucinous and Serous Neoplasms', 'Adenomas and Adenocarcinomas', 'Ductal and Lobular Neoplasms']	Prostate Adenocarcinoma	TCGA	e26b1374-41cc-53e9-82ed-2ec94bac2faf	CH	Indivumed	Prostate adenocarcinoma	IGC																No	0	not reported	Prostate gland	731	26480	Adenocarcinoma, NOS	no	2007	Pattern 4
TCGA-FC-A5OB-01A	f7238e82-a394-4a7c-8514-6241d0aa17e3	Adenomas and Adenocarcinomas	f7238e82-a394-4a7c-8514-6241d0aa17e3	TCGA-FC-A5OB	Prostate gland	Not Reported	white	male	not hispanic or latino	Alive	53	-19413	1959		Prostate gland	TCGA-PRAD	['Cystic, Mucinous and Serous Neoplasms', 'Adenomas and Adenocarcinomas', 'Ductal and Lobular Neoplasms']	Prostate Adenocarcinoma	TCGA	88622975-7ba4-571d-a657-4943b0c6dc56	FC	Asterand	Prostate adenocarcinoma	IGC																No	0	not reported	Prostate gland	680	19413	Adenocarcinoma, NOS	no	2012	Pattern 5
TCGA-V1-A8WL-01A	f7fc3f2e-c70e-460d-b34d-bb2ea423a0ae	Adenomas and Adenocarcinomas	f7fc3f2e-c70e-460d-b34d-bb2ea423a0ae	TCGA-V1-A8WL	Prostate gland	Not Reported	black or african american	male	not hispanic or latino	Alive	64	-23725			Prostate gland	TCGA-PRAD	['Cystic, Mucinous and Serous Neoplasms', 'Adenomas and Adenocarcinomas', 'Ductal and Lobular Neoplasms']	Prostate Adenocarcinoma	TCGA	5e0dacbd-92b3-572e-86c7-18511019c25d	V1	University of California San Francisco	Prostate adenocarcinoma	NCH																No		not reported	Prostate gland	1948	23725	Adenocarcinoma, NOS	no		Pattern 4
TCGA-EJ-5514-01A	f82d53b1-3df8-4249-a615-464c9f4e0a32	Adenomas and Adenocarcinomas	f82d53b1-3df8-4249-a615-464c9f4e0a32	TCGA-EJ-5514	Prostate gland	Not Reported	white	male	not hispanic or latino	Alive	66	-24165	1943		Prostate gland	TCGA-PRAD	['Cystic, Mucinous and Serous Neoplasms', 'Adenomas and Adenocarcinomas', 'Ductal and Lobular Neoplasms']	Prostate Adenocarcinoma	TCGA	004844ca-ead5-564e-83aa-dd7ff27c293f	EJ	University of Pittsburgh	Prostate adenocarcinoma	IGC																No	0	not reported	Prostate gland	1829	24165	Adenocarcinoma, NOS	no	2009	Pattern 5
TCGA-EJ-5511-01A	f8a42feb-fbc9-4a13-bad5-1dcefca2a9bf	Adenomas and Adenocarcinomas	f8a42feb-fbc9-4a13-bad5-1dcefca2a9bf	TCGA-EJ-5511	Prostate gland	Not Reported	black or african american	male	not hispanic or latino	Alive	55	-20409	1954		Prostate gland	TCGA-PRAD	['Cystic, Mucinous and Serous Neoplasms', 'Adenomas and Adenocarcinomas', 'Ductal and Lobular Neoplasms']	Prostate Adenocarcinoma	TCGA	004844ca-ead5-564e-83aa-dd7ff27c293f	EJ	University of Pittsburgh	Prostate adenocarcinoma	IGC																No	0	not reported	Prostate gland	1476	20409	Adenocarcinoma, NOS	no	2009	Pattern 4
TCGA-M7-A724-01A	f8b98552-ae2a-4609-9929-7864485b3c51	Adenomas and Adenocarcinomas	f8b98552-ae2a-4609-9929-7864485b3c51	TCGA-M7-A724	Prostate gland	Not Reported	white	male	not hispanic or latino	Alive	64	-23595	1948		Prostate gland	TCGA-PRAD	['Cystic, Mucinous and Serous Neoplasms', 'Adenomas and Adenocarcinomas', 'Ductal and Lobular Neoplasms']	Prostate Adenocarcinoma	TCGA	3808bd1c-a6a8-59ee-a194-90b9960f58b0	M7	University of North Carolina	Prostate adenocarcinoma	NCH																No	0	not reported	Prostate gland	889	23595	Adenocarcinoma, NOS	no	2012	Pattern 4
TCGA-G9-6370-01A	f947b0bc-bdac-44e8-b5b9-ffae4147740a	Adenomas and Adenocarcinomas	f947b0bc-bdac-44e8-b5b9-ffae4147740a	TCGA-G9-6370	Prostate gland	Not Reported	white	male	not hispanic or latino	Alive	52	-19149	1957		Prostate gland	TCGA-PRAD	['Cystic, Mucinous and Serous Neoplasms', 'Adenomas and Adenocarcinomas', 'Ductal and Lobular Neoplasms']	Prostate Adenocarcinoma	TCGA	93d73531-e5df-50f8-8863-84fada6752c0	G9	Roswell Park	Prostate adenocarcinoma	IGC																No	0	not reported	Prostate gland	1156	19149	Adenocarcinoma, NOS	no	2009	Pattern 4
TCGA-FC-A6HD-01A	f97fed28-fdf3-4c82-8b6d-1015848b80dc	Adenomas and Adenocarcinomas	f97fed28-fdf3-4c82-8b6d-1015848b80dc	TCGA-FC-A6HD	Prostate gland	Not Reported	white	male	not hispanic or latino	Alive	77	-28197	1936		Prostate gland	TCGA-PRAD	['Cystic, Mucinous and Serous Neoplasms', 'Adenomas and Adenocarcinomas', 'Ductal and Lobular Neoplasms']	Prostate Adenocarcinoma	TCGA	88622975-7ba4-571d-a657-4943b0c6dc56	FC	Asterand	Prostate adenocarcinoma	IGC																No	0	not reported	Prostate gland	789	28197	Adenocarcinoma, NOS	no	2013	Pattern 3
TCGA-EJ-7797-01A	f98366df-9616-41c0-a6b8-ec92dca7177a	Adenomas and Adenocarcinomas	f98366df-9616-41c0-a6b8-ec92dca7177a	TCGA-EJ-7797	Prostate gland	Not Reported	white	male	not hispanic or latino	Alive	53	-19616	1958		Prostate gland	TCGA-PRAD	['Cystic, Mucinous and Serous Neoplasms', 'Adenomas and Adenocarcinomas', 'Ductal and Lobular Neoplasms']	Prostate Adenocarcinoma	TCGA	004844ca-ead5-564e-83aa-dd7ff27c293f	EJ	University of Pittsburgh	Prostate adenocarcinoma	IGC																No	0	not reported	Prostate gland	983	19616	Adenocarcinoma, NOS	no	2011	Pattern 4
TCGA-EJ-7797-11A	f98366df-9616-41c0-a6b8-ec92dca7177a	Adenomas and Adenocarcinomas	f98366df-9616-41c0-a6b8-ec92dca7177a	TCGA-EJ-7797	Prostate gland	Not Reported	white	male	not hispanic or latino	Alive	53	-19616	1958		Prostate gland	TCGA-PRAD	['Cystic, Mucinous and Serous Neoplasms', 'Adenomas and Adenocarcinomas', 'Ductal and Lobular Neoplasms']	Prostate Adenocarcinoma	TCGA	004844ca-ead5-564e-83aa-dd7ff27c293f	EJ	University of Pittsburgh	Prostate adenocarcinoma	IGC																No	0	not reported	Prostate gland	983	19616	Adenocarcinoma, NOS	no	2011	Pattern 4
TCGA-J4-A6G1-01A	f9f136a5-3ccb-42b3-ba60-c667fbb0846d	Adenomas and Adenocarcinomas	f9f136a5-3ccb-42b3-ba60-c667fbb0846d	TCGA-J4-A6G1	Prostate gland	Not Reported	white	male	not hispanic or latino	Alive	68	-24945	1944		Prostate gland	TCGA-PRAD	['Cystic, Mucinous and Serous Neoplasms', 'Adenomas and Adenocarcinomas', 'Ductal and Lobular Neoplasms']	Prostate Adenocarcinoma	TCGA	e1c2982f-1486-58d0-8618-e46ad1c410c5	J4	ABS - Lahey Clinic	Prostate adenocarcinoma	IGC																No	0	not reported	Prostate gland	769	24945	Adenocarcinoma, NOS	no	2012	Pattern 4
TCGA-J4-AATV-01A	fadd80e3-8087-4494-a8f0-1caa92acbb67	Adenomas and Adenocarcinomas	fadd80e3-8087-4494-a8f0-1caa92acbb67	TCGA-J4-AATV	Prostate gland	Not Reported	white	male	not hispanic or latino	Alive	71	-25943	1942		Prostate gland	TCGA-PRAD	['Cystic, Mucinous and Serous Neoplasms', 'Adenomas and Adenocarcinomas', 'Ductal and Lobular Neoplasms']	Prostate Adenocarcinoma	TCGA	e1c2982f-1486-58d0-8618-e46ad1c410c5	J4	ABS - Lahey Clinic	Prostate adenocarcinoma	IGC																No	0	not reported	Prostate gland	553	25943	Adenocarcinoma, NOS	no	2013	Pattern 3
TCGA-HC-8266-01A	fb447e0f-7cf0-49bf-8b15-aae932f8094d	Adenomas and Adenocarcinomas	fb447e0f-7cf0-49bf-8b15-aae932f8094d	TCGA-HC-8266	Prostate gland	Not Reported	white	male	not hispanic or latino	Alive	55	-20280	1957		Prostate gland	TCGA-PRAD	['Cystic, Mucinous and Serous Neoplasms', 'Adenomas and Adenocarcinomas', 'Ductal and Lobular Neoplasms']	Prostate Adenocarcinoma	TCGA	c94737b5-5b26-54a3-bfc6-40bc2b84a7a7	HC	International Genomics Consortium	Prostate adenocarcinoma	IGC																No	0	not reported	Prostate gland	473	20280	Adenocarcinoma, NOS	no	2012	Pattern 4
TCGA-HC-8262-01A	fb7e9935-32a2-422b-8004-88b827a686c2	Adenomas and Adenocarcinomas	fb7e9935-32a2-422b-8004-88b827a686c2	TCGA-HC-8262	Prostate gland	Not Reported	white	male	not hispanic or latino	Alive	57	-20946	1954		Prostate gland	TCGA-PRAD	['Cystic, Mucinous and Serous Neoplasms', 'Adenomas and Adenocarcinomas', 'Ductal and Lobular Neoplasms']	Prostate Adenocarcinoma	TCGA	c94737b5-5b26-54a3-bfc6-40bc2b84a7a7	HC	International Genomics Consortium	Prostate adenocarcinoma	IGC																No	0	not reported	Prostate gland	679	20946	Adenocarcinoma, NOS	no	2011	Pattern 4
TCGA-HC-8262-11A	fb7e9935-32a2-422b-8004-88b827a686c2	Adenomas and Adenocarcinomas	fb7e9935-32a2-422b-8004-88b827a686c2	TCGA-HC-8262	Prostate gland	Not Reported	white	male	not hispanic or latino	Alive	57	-20946	1954		Prostate gland	TCGA-PRAD	['Cystic, Mucinous and Serous Neoplasms', 'Adenomas and Adenocarcinomas', 'Ductal and Lobular Neoplasms']	Prostate Adenocarcinoma	TCGA	c94737b5-5b26-54a3-bfc6-40bc2b84a7a7	HC	International Genomics Consortium	Prostate adenocarcinoma	IGC																No	0	not reported	Prostate gland	679	20946	Adenocarcinoma, NOS	no	2011	Pattern 4
TCGA-KC-A7F6-01A	fc823ab7-9390-4c57-9883-3e32ee17e794	Adenomas and Adenocarcinomas	fc823ab7-9390-4c57-9883-3e32ee17e794	TCGA-KC-A7F6	Prostate gland	Not Reported	white	male	not hispanic or latino	Alive	63	-23367	1950		Prostate gland	TCGA-PRAD	['Cystic, Mucinous and Serous Neoplasms', 'Adenomas and Adenocarcinomas', 'Ductal and Lobular Neoplasms']	Prostate Adenocarcinoma	TCGA	d0975fd5-5b9e-5362-a48f-6d76cc030b12	KC	Cornell Medical College	Prostate adenocarcinoma	IGC																No	0	not reported	Prostate gland	263	23367	Adenocarcinoma, NOS	no	2013	Pattern 4
TCGA-M7-A725-01A	fca0331b-8096-40e8-b292-d438370c37c9	Adenomas and Adenocarcinomas	fca0331b-8096-40e8-b292-d438370c37c9	TCGA-M7-A725	Prostate gland	Not Reported	white	male	not reported	Alive	56	-20474	1956		Prostate gland	TCGA-PRAD	['Cystic, Mucinous and Serous Neoplasms', 'Adenomas and Adenocarcinomas', 'Ductal and Lobular Neoplasms']	Prostate Adenocarcinoma	TCGA	3808bd1c-a6a8-59ee-a194-90b9960f58b0	M7	University of North Carolina	Prostate adenocarcinoma	NCH																No	0	not reported	Prostate gland	573	20474	Adenocarcinoma, NOS	no	2012	Pattern 3
TCGA-V1-A9OL-01A	fcbd7b29-12da-44c8-b241-1388d1b15684	Adenomas and Adenocarcinomas	fcbd7b29-12da-44c8-b241-1388d1b15684	TCGA-V1-A9OL	Prostate gland	Not Reported	asian	male	not hispanic or latino	Alive	65	-24090			Prostate gland	TCGA-PRAD	['Cystic, Mucinous and Serous Neoplasms', 'Adenomas and Adenocarcinomas', 'Ductal and Lobular Neoplasms']	Prostate Adenocarcinoma	TCGA	5e0dacbd-92b3-572e-86c7-18511019c25d	V1	University of California San Francisco	Prostate adenocarcinoma	NCH																No		not reported	Prostate gland	1913	24090	Adenocarcinoma, NOS	no		Pattern 4
TCGA-VN-A88R-01A	fcf64b55-5c4f-4d82-ac6a-4713d01143cb	Adenomas and Adenocarcinomas	fcf64b55-5c4f-4d82-ac6a-4713d01143cb	TCGA-VN-A88R	Prostate gland	Not Reported	black or african american	male	not hispanic or latino	Alive	53	-19513	1959		Prostate gland	TCGA-PRAD	['Cystic, Mucinous and Serous Neoplasms', 'Adenomas and Adenocarcinomas', 'Ductal and Lobular Neoplasms']	Prostate Adenocarcinoma	TCGA	6d2f726f-6336-5aa2-b6f3-c17385043cb9	VN	NCI Urologic Oncology Branch	Prostate adenocarcinoma	NCH																No	0	not reported	Prostate gland	784	19513	Adenocarcinoma, NOS	no	2012	Pattern 4
TCGA-EJ-5499-01A	fd1aa612-df86-4d48-892d-2acebd76ea96	Adenomas and Adenocarcinomas	fd1aa612-df86-4d48-892d-2acebd76ea96	TCGA-EJ-5499	Prostate gland	Not Reported	asian	male	not hispanic or latino	Alive	61	-22286	1949		Prostate gland	TCGA-PRAD	['Cystic, Mucinous and Serous Neoplasms', 'Adenomas and Adenocarcinomas', 'Ductal and Lobular Neoplasms']	Prostate Adenocarcinoma	TCGA	004844ca-ead5-564e-83aa-dd7ff27c293f	EJ	University of Pittsburgh	Prostate adenocarcinoma	IGC																No	0	not reported	Prostate gland	1415	22286	Adenocarcinoma, NOS	no	2010	Pattern 3
TCGA-HC-7080-01A	fd50ff41-ec9d-4db1-a673-36ba0ca1eac8	Adenomas and Adenocarcinomas	fd50ff41-ec9d-4db1-a673-36ba0ca1eac8	TCGA-HC-7080	Prostate gland	Not Reported	white	male	not hispanic or latino	Alive	66	-24243	1944		Prostate gland	TCGA-PRAD	['Cystic, Mucinous and Serous Neoplasms', 'Adenomas and Adenocarcinomas', 'Ductal and Lobular Neoplasms']	Prostate Adenocarcinoma	TCGA	c94737b5-5b26-54a3-bfc6-40bc2b84a7a7	HC	International Genomics Consortium	Prostate adenocarcinoma	IGC																No	0	not reported	Prostate gland	1106	24243	Adenocarcinoma, NOS	no	2010	Pattern 4
TCGA-YL-A8SF-01A	fe7b283c-9cf4-4be2-8a3a-251a81a8d78f	Adenomas and Adenocarcinomas	fe7b283c-9cf4-4be2-8a3a-251a81a8d78f	TCGA-YL-A8SF	Prostate gland	Not Reported	white	male	not hispanic or latino	Alive	62	-22844	1948		Prostate gland	TCGA-PRAD	['Cystic, Mucinous and Serous Neoplasms', 'Adenomas and Adenocarcinomas', 'Ductal and Lobular Neoplasms']	Prostate Adenocarcinoma	TCGA	ab49fb71-c6b0-5cec-95d7-acc1c2773c52	YL	PROCURE Biobank	Prostate adenocarcinoma	NCH																No	0	not reported	Prostate gland	1373	22844	Adenocarcinoma, NOS	no	2010	Pattern 4
TCGA-HC-A48F-01A	ff49e0f9-4007-4761-845e-b676b0fc9646	Adenomas and Adenocarcinomas	ff49e0f9-4007-4761-845e-b676b0fc9646	TCGA-HC-A48F	Prostate gland	Not Reported	white	male	not hispanic or latino	Alive	47	-17434	1965		Prostate gland	TCGA-PRAD	['Cystic, Mucinous and Serous Neoplasms', 'Adenomas and Adenocarcinomas', 'Ductal and Lobular Neoplasms']	Prostate Adenocarcinoma	TCGA	c94737b5-5b26-54a3-bfc6-40bc2b84a7a7	HC	International Genomics Consortium	Prostate adenocarcinoma	IGC																No	0	not reported	Prostate gland	680	17434	Adenocarcinoma, NOS	no	2012	Pattern 4
TCGA-YL-A8HL-01A	ff52fa2f-bd12-4de0-9f5c-cd330ffb5fb3	Adenomas and Adenocarcinomas	ff52fa2f-bd12-4de0-9f5c-cd330ffb5fb3	TCGA-YL-A8HL	Prostate gland	Not Reported	white	male	not hispanic or latino	Alive	58	-21249	1952		Prostate gland	TCGA-PRAD	['Cystic, Mucinous and Serous Neoplasms', 'Adenomas and Adenocarcinomas', 'Ductal and Lobular Neoplasms']	Prostate Adenocarcinoma	TCGA	ab49fb71-c6b0-5cec-95d7-acc1c2773c52	YL	PROCURE Biobank	Prostate adenocarcinoma	NCH																No	0	not reported	Prostate gland	1565	21249	Adenocarcinoma, NOS	no	2010	Pattern 5
TCGA-M7-A71Z-01A	4d5d61c4-2e64-422e-aba6-ec098f40eeec	Adenomas and Adenocarcinomas	4d5d61c4-2e64-422e-aba6-ec098f40eeec	TCGA-M7-A71Z	Prostate gland	Not Reported	white	male	not hispanic or latino	Alive	62	-22785	1951		Prostate gland	TCGA-PRAD	['Cystic, Mucinous and Serous Neoplasms', 'Adenomas and Adenocarcinomas', 'Ductal and Lobular Neoplasms']	Prostate Adenocarcinoma	TCGA	3808bd1c-a6a8-59ee-a194-90b9960f58b0	M7	University of North Carolina	Prostate adenocarcinoma	NCH																No	0	not reported	Prostate gland	643	22785	Adenocarcinoma, NOS	no	2013	Pattern 3
TCGA-V1-A9Z7-01A	4db62b98-abd4-4a7c-9fce-8bbda2aec8a3	Adenomas and Adenocarcinomas	4db62b98-abd4-4a7c-9fce-8bbda2aec8a3	TCGA-V1-A9Z7	Prostate gland	Not Reported	white	male	not hispanic or latino	Alive	54	-20075			Prostate gland	TCGA-PRAD	['Cystic, Mucinous and Serous Neoplasms', 'Adenomas and Adenocarcinomas', 'Ductal and Lobular Neoplasms']	Prostate Adenocarcinoma	TCGA	5e0dacbd-92b3-572e-86c7-18511019c25d	V1	University of California San Francisco	Prostate adenocarcinoma	NCH																No		not reported	Prostate gland	874	20075	Adenocarcinoma, NOS	no		Pattern 4
TCGA-EJ-A6RA-01A	4ef24cca-976b-4c2f-8810-4339967da570	Adenomas and Adenocarcinomas	4ef24cca-976b-4c2f-8810-4339967da570	TCGA-EJ-A6RA	Prostate gland	Not Reported	white	male	not reported	Alive	70	-25679	1942		Prostate gland	TCGA-PRAD	['Cystic, Mucinous and Serous Neoplasms', 'Adenomas and Adenocarcinomas', 'Ductal and Lobular Neoplasms']	Prostate Adenocarcinoma	TCGA	004844ca-ead5-564e-83aa-dd7ff27c293f	EJ	University of Pittsburgh	Prostate adenocarcinoma	IGC																No	0	not reported	Prostate gland	353	25679	Adenocarcinoma, NOS	no	2012	Pattern 4
TCGA-TK-A8OK-01A	4fdc9f5a-7ba1-4f80-b3db-2b7cbe505217	Adenomas and Adenocarcinomas	4fdc9f5a-7ba1-4f80-b3db-2b7cbe505217	TCGA-TK-A8OK	Prostate gland	Not Reported	white	male	not hispanic or latino	Alive	73	-26976	1940		Prostate gland	TCGA-PRAD	['Cystic, Mucinous and Serous Neoplasms', 'Adenomas and Adenocarcinomas', 'Ductal and Lobular Neoplasms']	Prostate Adenocarcinoma	TCGA	5ceed5bd-7cc0-509a-b5c5-512e394ec25c	TK	Global BioClinical - Georgia	Prostate adenocarcinoma	NCH																No	0	not reported	Prostate gland	27	26976	Adenocarcinoma, NOS	no	2013	Pattern 4
TCGA-XQ-A8TB-01A	5277f041-f9fb-47c2-83f3-65ad230dd40a	Adenomas and Adenocarcinomas	5277f041-f9fb-47c2-83f3-65ad230dd40a	TCGA-XQ-A8TB	Prostate gland	Not Reported	white	male	hispanic or latino	Alive	67	-24623	1945		Prostate gland	TCGA-PRAD	['Cystic, Mucinous and Serous Neoplasms', 'Adenomas and Adenocarcinomas', 'Ductal and Lobular Neoplasms']	Prostate Adenocarcinoma	TCGA	9e06ea4e-0502-5237-a7c0-abe74c441759	XQ	University of Sao Paulo	Prostate adenocarcinoma	NCH																No	0	not reported	Prostate gland	770	24623	Adenocarcinoma, NOS	no	2012	Pattern 5
TCGA-KK-A7B4-01A	5447a0e0-80ca-40fb-8233-504fde51f22c	Adenomas and Adenocarcinomas	5447a0e0-80ca-40fb-8233-504fde51f22c	TCGA-KK-A7B4	Prostate gland	Not Reported	white	male	not reported	Alive	64	-23644	1948		Prostate gland	TCGA-PRAD	['Cystic, Mucinous and Serous Neoplasms', 'Adenomas and Adenocarcinomas', 'Ductal and Lobular Neoplasms']	Prostate Adenocarcinoma	TCGA	c4a03d2d-b7e9-5506-9521-4df06091fb20	KK	MD Anderson Cancer Center	Prostate adenocarcinoma	IGC																No	0	not reported	Prostate gland	987	23644	Adenocarcinoma, NOS	yes	2012	Pattern 5
TCGA-X4-A8KS-01A	56829c8d-7bb7-4aac-999f-b1353db4915d	Adenomas and Adenocarcinomas	56829c8d-7bb7-4aac-999f-b1353db4915d	TCGA-X4-A8KS	Prostate gland	Not Reported	black or african american	male	not hispanic or latino	Alive	61	-22571	1950		Prostate gland	TCGA-PRAD	['Cystic, Mucinous and Serous Neoplasms', 'Adenomas and Adenocarcinomas', 'Ductal and Lobular Neoplasms']	Prostate Adenocarcinoma	TCGA	f90df622-af3f-53a2-a672-87c9cd343430	X4	Institute for Medical Research	Prostate adenocarcinoma	NCH																No	0	not reported	Prostate gland	979	22571	Adenocarcinoma, NOS	no	2011	Pattern 4
TCGA-KK-A6E2-01A	56c88739-c076-42cc-a2cb-fd613ab567b5	Adenomas and Adenocarcinomas	56c88739-c076-42cc-a2cb-fd613ab567b5	TCGA-KK-A6E2	Prostate gland	Not Reported	black or african american	male	not reported	Alive	54	-19974	1946		Prostate gland	TCGA-PRAD	['Cystic, Mucinous and Serous Neoplasms', 'Adenomas and Adenocarcinomas', 'Ductal and Lobular Neoplasms']	Prostate Adenocarcinoma	TCGA	c4a03d2d-b7e9-5506-9521-4df06091fb20	KK	MD Anderson Cancer Center	Prostate adenocarcinoma	IGC																No	0	not reported	Prostate gland	5024	19974	Adenocarcinoma, NOS	no	2000	Pattern 4
TCGA-CH-5738-01A	5828401b-0901-4a73-9d0c-1e85d3431475	Adenomas and Adenocarcinomas	5828401b-0901-4a73-9d0c-1e85d3431475	TCGA-CH-5738	Prostate gland	Not Reported	white	male	not hispanic or latino	Alive	72	-26329	1934		Prostate gland	TCGA-PRAD	['Cystic, Mucinous and Serous Neoplasms', 'Adenomas and Adenocarcinomas', 'Ductal and Lobular Neoplasms']	Prostate Adenocarcinoma	TCGA	e26b1374-41cc-53e9-82ed-2ec94bac2faf	CH	Indivumed	Prostate adenocarcinoma	IGC																No	0	not reported	Prostate gland	212	26329	Adenocarcinoma, NOS	no	2006	Pattern 3
TCGA-XJ-A83H-01A	58c27028-f37c-4cf1-b134-bd9aec9bf170	Adenomas and Adenocarcinomas	58c27028-f37c-4cf1-b134-bd9aec9bf170	TCGA-XJ-A83H	Prostate gland	Not Reported	white	male	not hispanic or latino	Alive	57		1950		Prostate gland	TCGA-PRAD	['Cystic, Mucinous and Serous Neoplasms', 'Adenomas and Adenocarcinomas', 'Ductal and Lobular Neoplasms']	Prostate Adenocarcinoma	TCGA	fc10b9bf-662e-5efc-9f98-69ebf7abb8e2	XJ	University of Kansas	Prostate adenocarcinoma	NCH																No	0	not reported	Prostate gland	1280		Adenocarcinoma, NOS	no	2007	Pattern 4
TCGA-XJ-A9DK-01A	5a4d8694-947d-45e9-9a21-6de0f63837f0	Adenomas and Adenocarcinomas	5a4d8694-947d-45e9-9a21-6de0f63837f0	TCGA-XJ-A9DK	Prostate gland	Not Reported	white	male	not hispanic or latino	Alive	63		1944		Prostate gland	TCGA-PRAD	['Cystic, Mucinous and Serous Neoplasms', 'Adenomas and Adenocarcinomas', 'Ductal and Lobular Neoplasms']	Prostate Adenocarcinoma	TCGA	fc10b9bf-662e-5efc-9f98-69ebf7abb8e2	XJ	University of Kansas	Prostate adenocarcinoma	NCH																No	0	not reported	Prostate gland	275		Adenocarcinoma, NOS	no	2007	Pattern 4
TCGA-J9-A8CP-01A	5b12458b-f5d7-41de-a4e1-26d39dca9b17	Adenomas and Adenocarcinomas	5b12458b-f5d7-41de-a4e1-26d39dca9b17	TCGA-J9-A8CP	Prostate gland	Not Reported	white	male	not hispanic or latino	Alive	66	-24299	1947		Prostate gland	TCGA-PRAD	['Cystic, Mucinous and Serous Neoplasms', 'Adenomas and Adenocarcinomas', 'Ductal and Lobular Neoplasms']	Prostate Adenocarcinoma	TCGA	22dc9007-b53e-50b4-841c-8c4e685afb16	J9	Melbourne Health	Prostate adenocarcinoma	IGC																No	0	not reported	Prostate gland	386	24299	Adenocarcinoma, NOS	no	2013	Pattern 3
TCGA-J4-A83I-01A	5dc7e186-7e01-4a54-8ae8-350dace2297b	Adenomas and Adenocarcinomas	5dc7e186-7e01-4a54-8ae8-350dace2297b	TCGA-J4-A83I	Prostate gland	Not Reported	white	male	not hispanic or latino	Alive	63	-23240	1950		Prostate gland	TCGA-PRAD	['Cystic, Mucinous and Serous Neoplasms', 'Adenomas and Adenocarcinomas', 'Ductal and Lobular Neoplasms']	Prostate Adenocarcinoma	TCGA	e1c2982f-1486-58d0-8618-e46ad1c410c5	J4	ABS - Lahey Clinic	Prostate adenocarcinoma	IGC																No	0	not reported	Prostate gland	685	23240	Adenocarcinoma, NOS	no	2013	Pattern 3
TCGA-XA-A8JR-01A	5e15dcc7-932e-4d9a-a765-bd5ff1cd7aea	Adenomas and Adenocarcinomas	5e15dcc7-932e-4d9a-a765-bd5ff1cd7aea	TCGA-XA-A8JR	Prostate gland	Not Reported	not reported	male	not reported	Alive	68	-25090	1945		Prostate gland	TCGA-PRAD	['Cystic, Mucinous and Serous Neoplasms', 'Adenomas and Adenocarcinomas', 'Ductal and Lobular Neoplasms']	Prostate Adenocarcinoma	TCGA	4d38bea0-0e2c-5f0e-862f-d2d322bb7186	XA	University of Minnesota	Prostate adenocarcinoma	NCH																No	0	not reported	Prostate gland	376	25090	Adenocarcinoma, NOS	no	2013	Pattern 3
TCGA-YL-A8SO-01B	5e3d0e50-afb4-4d2d-b4d9-5f320c573ba3	Adenomas and Adenocarcinomas	5e3d0e50-afb4-4d2d-b4d9-5f320c573ba3	TCGA-YL-A8SO	Prostate gland	Not Reported	white	male	not hispanic or latino	Alive	64	-23584	1940		Prostate gland	TCGA-PRAD	['Cystic, Mucinous and Serous Neoplasms', 'Adenomas and Adenocarcinomas', 'Ductal and Lobular Neoplasms']	Prostate Adenocarcinoma	TCGA	ab49fb71-c6b0-5cec-95d7-acc1c2773c52	YL	PROCURE Biobank	Prostate adenocarcinoma	NCH																No	0	not reported	Prostate gland	3479	23584	Adenocarcinoma, NOS	no	2004	Pattern 5
TCGA-HC-A76W-01A	5f69ca7d-f8e0-4f5b-9987-1e5c234eb759	Adenomas and Adenocarcinomas	5f69ca7d-f8e0-4f5b-9987-1e5c234eb759	TCGA-HC-A76W	Prostate gland	Not Reported	white	male	not hispanic or latino	Alive	73	-26755	1939		Prostate gland	TCGA-PRAD	['Cystic, Mucinous and Serous Neoplasms', 'Adenomas and Adenocarcinomas', 'Ductal and Lobular Neoplasms']	Prostate Adenocarcinoma	TCGA	c94737b5-5b26-54a3-bfc6-40bc2b84a7a7	HC	International Genomics Consortium	Prostate adenocarcinoma	IGC																Yes	0	not reported	Prostate gland	213	26755	Adenocarcinoma, NOS	no	2012	Pattern 4
TCGA-ZG-A9LU-01A	610603d0-43fb-4a4e-b368-d143e6c61802	Adenomas and Adenocarcinomas	610603d0-43fb-4a4e-b368-d143e6c61802	TCGA-ZG-A9LU	Prostate gland	Not Reported	white	male	not hispanic or latino	Alive	67	-24742	1945		Prostate gland	TCGA-PRAD	['Cystic, Mucinous and Serous Neoplasms', 'Adenomas and Adenocarcinomas', 'Ductal and Lobular Neoplasms']	Prostate Adenocarcinoma	TCGA	996cb621-efc2-5c61-bf51-806a3edee05f	ZG	University Medical Center Hamburg-Eppendorf	Prostate adenocarcinoma	NCH																No	0	not reported	Prostate gland	579	24742	Adenocarcinoma, NOS	no	2012	Pattern 4
TCGA-CH-5746-01A	618272c0-c2ed-4bfb-bb4b-404f0987f822	Adenomas and Adenocarcinomas	618272c0-c2ed-4bfb-bb4b-404f0987f822	TCGA-CH-5746	Prostate gland	Not Reported	white	male	not hispanic or latino	Alive	57	-20941	1950		Prostate gland	TCGA-PRAD	['Cystic, Mucinous and Serous Neoplasms', 'Adenomas and Adenocarcinomas', 'Ductal and Lobular Neoplasms']	Prostate Adenocarcinoma	TCGA	e26b1374-41cc-53e9-82ed-2ec94bac2faf	CH	Indivumed	Prostate adenocarcinoma	IGC																No	0	not reported	Prostate gland	731	20941	Adenocarcinoma, NOS	no	2007	Pattern 4
TCGA-KK-A59X-01A	629855ea-551e-456c-b421-83b9a4eb3269	Adenomas and Adenocarcinomas	629855ea-551e-456c-b421-83b9a4eb3269	TCGA-KK-A59X	Prostate gland	Not Reported	black or african american	male	not reported	Alive	55	-20416	1953		Prostate gland	TCGA-PRAD	['Cystic, Mucinous and Serous Neoplasms', 'Adenomas and Adenocarcinomas', 'Ductal and Lobular Neoplasms']	Prostate Adenocarcinoma	TCGA	c4a03d2d-b7e9-5506-9521-4df06091fb20	KK	MD Anderson Cancer Center	Prostate adenocarcinoma	IGC																No	0	not reported	Prostate gland	2535	20416	Adenocarcinoma, NOS	no	2008	Pattern 4
TCGA-VP-A87H-01A	661dc657-d2b3-44fa-b859-2c4ee42b0046	Adenomas and Adenocarcinomas	661dc657-d2b3-44fa-b859-2c4ee42b0046	TCGA-VP-A87H	Prostate gland	Not Reported	white	male	not reported	Alive	76	-28060	1933		Prostate gland	TCGA-PRAD	['Cystic, Mucinous and Serous Neoplasms', 'Adenomas and Adenocarcinomas', 'Ductal and Lobular Neoplasms']	Prostate Adenocarcinoma	TCGA	ab59258a-5d16-59c2-8ae9-535aff76b4ee	VP	Washington University	Prostate adenocarcinoma	NCH																No	0	not reported	Prostate gland	663	28060	Adenocarcinoma, NOS	no	2009	Pattern 5
TCGA-HC-7745-01A	6641a298-1dbd-445d-a4ab-95ceb98e1427	Adenomas and Adenocarcinomas	6641a298-1dbd-445d-a4ab-95ceb98e1427	TCGA-HC-7745	Prostate gland	Not Reported	white	male	not hispanic or latino	Alive	65	-24078	1946		Prostate gland	TCGA-PRAD	['Cystic, Mucinous and Serous Neoplasms', 'Adenomas and Adenocarcinomas', 'Ductal and Lobular Neoplasms']	Prostate Adenocarcinoma	TCGA	c94737b5-5b26-54a3-bfc6-40bc2b84a7a7	HC	International Genomics Consortium	Prostate adenocarcinoma	IGC																No	0	not reported	Prostate gland	721	24078	Adenocarcinoma, NOS	no	2011	Pattern 3
TCGA-HC-7745-11A	6641a298-1dbd-445d-a4ab-95ceb98e1427	Adenomas and Adenocarcinomas	6641a298-1dbd-445d-a4ab-95ceb98e1427	TCGA-HC-7745	Prostate gland	Not Reported	white	male	not hispanic or latino	Alive	65	-24078	1946		Prostate gland	TCGA-PRAD	['Cystic, Mucinous and Serous Neoplasms', 'Adenomas and Adenocarcinomas', 'Ductal and Lobular Neoplasms']	Prostate Adenocarcinoma	TCGA	c94737b5-5b26-54a3-bfc6-40bc2b84a7a7	HC	International Genomics Consortium	Prostate adenocarcinoma	IGC																No	0	not reported	Prostate gland	721	24078	Adenocarcinoma, NOS	no	2011	Pattern 3
TCGA-EJ-5496-01A	6755c231-355f-4cc3-85f1-6306c7f5d44b	Adenomas and Adenocarcinomas	6755c231-355f-4cc3-85f1-6306c7f5d44b	TCGA-EJ-5496	Prostate gland	Not Reported	white	male	not hispanic or latino	Not Reported	59	-21897	1950		Prostate gland	TCGA-PRAD	['Cystic, Mucinous and Serous Neoplasms', 'Adenomas and Adenocarcinomas', 'Ductal and Lobular Neoplasms']	Prostate Adenocarcinoma	TCGA	004844ca-ead5-564e-83aa-dd7ff27c293f	EJ	University of Pittsburgh	Prostate adenocarcinoma	IGC																No	0	not reported	Prostate gland	595	21897	Adenocarcinoma, NOS	no	2009	Pattern 4
TCGA-J4-A67M-01A	67cd72e2-a4cf-48e4-943e-406c252f056a	Adenomas and Adenocarcinomas	67cd72e2-a4cf-48e4-943e-406c252f056a	TCGA-J4-A67M	Prostate gland	Not Reported	white	male	not hispanic or latino	Alive	55	-20211	1956		Prostate gland	TCGA-PRAD	['Cystic, Mucinous and Serous Neoplasms', 'Adenomas and Adenocarcinomas', 'Ductal and Lobular Neoplasms']	Prostate Adenocarcinoma	TCGA	e1c2982f-1486-58d0-8618-e46ad1c410c5	J4	ABS - Lahey Clinic	Prostate adenocarcinoma	IGC																No	0	not reported	Prostate gland	941	20211	Adenocarcinoma, NOS	no	2011	Pattern 3
TCGA-EJ-7317-11A	68fc3693-0910-4ee8-8997-99c6333b65f4	Adenomas and Adenocarcinomas	68fc3693-0910-4ee8-8997-99c6333b65f4	TCGA-EJ-7317	Prostate gland	Not Reported	white	male	not hispanic or latino	Alive	71	-26064	1940		Prostate gland	TCGA-PRAD	['Cystic, Mucinous and Serous Neoplasms', 'Adenomas and Adenocarcinomas', 'Ductal and Lobular Neoplasms']	Prostate Adenocarcinoma	TCGA	004844ca-ead5-564e-83aa-dd7ff27c293f	EJ	University of Pittsburgh	Prostate adenocarcinoma	IGC																No	0	not reported	Prostate gland	771	26064	Adenocarcinoma, NOS	no	2011	Pattern 4
TCGA-EJ-7317-01A	68fc3693-0910-4ee8-8997-99c6333b65f4	Adenomas and Adenocarcinomas	68fc3693-0910-4ee8-8997-99c6333b65f4	TCGA-EJ-7317	Prostate gland	Not Reported	white	male	not hispanic or latino	Alive	71	-26064	1940		Prostate gland	TCGA-PRAD	['Cystic, Mucinous and Serous Neoplasms', 'Adenomas and Adenocarcinomas', 'Ductal and Lobular Neoplasms']	Prostate Adenocarcinoma	TCGA	004844ca-ead5-564e-83aa-dd7ff27c293f	EJ	University of Pittsburgh	Prostate adenocarcinoma	IGC																No	0	not reported	Prostate gland	771	26064	Adenocarcinoma, NOS	no	2011	Pattern 4
TCGA-HC-7738-11A	698ce9a9-6512-4fb8-a574-a26ee259414c	Adenomas and Adenocarcinomas	698ce9a9-6512-4fb8-a574-a26ee259414c	TCGA-HC-7738	Prostate gland	Not Reported	white	male	not hispanic or latino	Alive	58	-21195	1953		Prostate gland	TCGA-PRAD	['Cystic, Mucinous and Serous Neoplasms', 'Adenomas and Adenocarcinomas', 'Ductal and Lobular Neoplasms']	Prostate Adenocarcinoma	TCGA	c94737b5-5b26-54a3-bfc6-40bc2b84a7a7	HC	International Genomics Consortium	Prostate adenocarcinoma	IGC																No	0	not reported	Prostate gland	964	21195	Adenocarcinoma, NOS	no	2011	Pattern 4
TCGA-HC-7738-01A	698ce9a9-6512-4fb8-a574-a26ee259414c	Adenomas and Adenocarcinomas	698ce9a9-6512-4fb8-a574-a26ee259414c	TCGA-HC-7738	Prostate gland	Not Reported	white	male	not hispanic or latino	Alive	58	-21195	1953		Prostate gland	TCGA-PRAD	['Cystic, Mucinous and Serous Neoplasms', 'Adenomas and Adenocarcinomas', 'Ductal and Lobular Neoplasms']	Prostate Adenocarcinoma	TCGA	c94737b5-5b26-54a3-bfc6-40bc2b84a7a7	HC	International Genomics Consortium	Prostate adenocarcinoma	IGC																No	0	not reported	Prostate gland	964	21195	Adenocarcinoma, NOS	no	2011	Pattern 4
TCGA-KK-A8I6-01A	6e3154d4-2ef6-403d-9de1-7b6233c4d505	Adenomas and Adenocarcinomas	6e3154d4-2ef6-403d-9de1-7b6233c4d505	TCGA-KK-A8I6	Prostate gland	Not Reported	white	male	not reported	Alive	58	-21499	1953		Prostate gland	TCGA-PRAD	['Cystic, Mucinous and Serous Neoplasms', 'Adenomas and Adenocarcinomas', 'Ductal and Lobular Neoplasms']	Prostate Adenocarcinoma	TCGA	c4a03d2d-b7e9-5506-9521-4df06091fb20	KK	MD Anderson Cancer Center	Prostate adenocarcinoma	IGC																No	0	not reported	Prostate gland	668	21499	Adenocarcinoma, NOS	no	2011	Pattern 3
TCGA-TP-A8TV-01A	6f4c1006-519d-4b16-8c96-690c63bea0b6	Adenomas and Adenocarcinomas	6f4c1006-519d-4b16-8c96-690c63bea0b6	TCGA-TP-A8TV	Prostate gland	Not Reported	white	male	not hispanic or latino	Alive	62	-22872	1951		Prostate gland	TCGA-PRAD	['Cystic, Mucinous and Serous Neoplasms', 'Adenomas and Adenocarcinomas', 'Ductal and Lobular Neoplasms']	Prostate Adenocarcinoma	TCGA	db7c6a9c-d6a5-5925-b86e-7c7df846a66e	TP	Maine Medical Center	Prostate adenocarcinoma	NCH																No	0	not reported	Prostate gland	610	22872	Adenocarcinoma, NOS	no	2013	Pattern 3
TCGA-H9-A6BY-01A	701991da-6deb-41df-b9cc-e5049a886b5b	Adenomas and Adenocarcinomas	701991da-6deb-41df-b9cc-e5049a886b5b	TCGA-H9-A6BY	Prostate gland	Not Reported	white	male	not hispanic or latino	Alive	63	-23297	1949		Prostate gland	TCGA-PRAD	['Cystic, Mucinous and Serous Neoplasms', 'Adenomas and Adenocarcinomas', 'Ductal and Lobular Neoplasms']	Prostate Adenocarcinoma	TCGA	5c780b7b-940a-5a74-a2af-e46e4f77aa2a	H9	ABS - IUPUI	Prostate adenocarcinoma	IGC																No	0	not reported	Prostate gland	112	23297	Adenocarcinoma, NOS	no	2012	Pattern 4
TCGA-CH-5765-11A	716eb429-d7af-4d4f-bd8d-afcff1a323ee	Adenomas and Adenocarcinomas	716eb429-d7af-4d4f-bd8d-afcff1a323ee	TCGA-CH-5765	Prostate gland	Not Reported	white	male	not hispanic or latino	Alive	55	-20364	1952		Prostate gland	TCGA-PRAD	['Cystic, Mucinous and Serous Neoplasms', 'Adenomas and Adenocarcinomas', 'Ductal and Lobular Neoplasms']	Prostate Adenocarcinoma	TCGA	e26b1374-41cc-53e9-82ed-2ec94bac2faf	CH	Indivumed	Prostate adenocarcinoma	IGC																No	0	not reported	Prostate gland	700	20364	Adenocarcinoma, NOS	no	2007	Pattern 4
TCGA-CH-5765-01A	716eb429-d7af-4d4f-bd8d-afcff1a323ee	Adenomas and Adenocarcinomas	716eb429-d7af-4d4f-bd8d-afcff1a323ee	TCGA-CH-5765	Prostate gland	Not Reported	white	male	not hispanic or latino	Alive	55	-20364	1952		Prostate gland	TCGA-PRAD	['Cystic, Mucinous and Serous Neoplasms', 'Adenomas and Adenocarcinomas', 'Ductal and Lobular Neoplasms']	Prostate Adenocarcinoma	TCGA	e26b1374-41cc-53e9-82ed-2ec94bac2faf	CH	Indivumed	Prostate adenocarcinoma	IGC																No	0	not reported	Prostate gland	700	20364	Adenocarcinoma, NOS	no	2007	Pattern 4
TCGA-XK-AAJP-01A	720d77bc-58e3-42ee-aae7-5de586c2ac41	Adenomas and Adenocarcinomas	720d77bc-58e3-42ee-aae7-5de586c2ac41	TCGA-XK-AAJP	Prostate gland	Not Reported	white	male	not reported	Alive	66	-24320	1945		Prostate gland	TCGA-PRAD	['Cystic, Mucinous and Serous Neoplasms', 'Adenomas and Adenocarcinomas', 'Ductal and Lobular Neoplasms']	Prostate Adenocarcinoma	TCGA	74c23bc7-0548-5928-96c0-616b97ca2171	XK	Mayo Clinic Arizona	Prostate adenocarcinoma	NCH																No	0	not reported	Prostate gland	1259	24320	Adenocarcinoma, NOS	no	2011	Pattern 3
TCGA-KK-A7B1-01A	7315bb0a-96a1-45ab-a704-b084d237cf5c	Adenomas and Adenocarcinomas	7315bb0a-96a1-45ab-a704-b084d237cf5c	TCGA-KK-A7B1	Prostate gland	Not Reported	white	male	not reported	Alive	65	-23803	1946		Prostate gland	TCGA-PRAD	['Cystic, Mucinous and Serous Neoplasms', 'Adenomas and Adenocarcinomas', 'Ductal and Lobular Neoplasms']	Prostate Adenocarcinoma	TCGA	c4a03d2d-b7e9-5506-9521-4df06091fb20	KK	MD Anderson Cancer Center	Prostate adenocarcinoma	IGC																No	0	not reported	Prostate gland	1063	23803	Adenocarcinoma, NOS	no	2011	Pattern 3
TCGA-HC-7737-01A	73f875cb-bcfc-43ba-ab97-4e94caf836d4	Adenomas and Adenocarcinomas	73f875cb-bcfc-43ba-ab97-4e94caf836d4	TCGA-HC-7737	Prostate gland	Not Reported	black or african american	male	not reported	Alive	55	-20122	1955		Prostate gland	TCGA-PRAD	['Cystic, Mucinous and Serous Neoplasms', 'Adenomas and Adenocarcinomas', 'Ductal and Lobular Neoplasms']	Prostate Adenocarcinoma	TCGA	c94737b5-5b26-54a3-bfc6-40bc2b84a7a7	HC	International Genomics Consortium	Prostate adenocarcinoma	IGC																No	0	not reported	Prostate gland	1090	20122	Adenocarcinoma, NOS	no	2010	Pattern 4
TCGA-HC-7737-11A	73f875cb-bcfc-43ba-ab97-4e94caf836d4	Adenomas and Adenocarcinomas	73f875cb-bcfc-43ba-ab97-4e94caf836d4	TCGA-HC-7737	Prostate gland	Not Reported	black or african american	male	not reported	Alive	55	-20122	1955		Prostate gland	TCGA-PRAD	['Cystic, Mucinous and Serous Neoplasms', 'Adenomas and Adenocarcinomas', 'Ductal and Lobular Neoplasms']	Prostate Adenocarcinoma	TCGA	c94737b5-5b26-54a3-bfc6-40bc2b84a7a7	HC	International Genomics Consortium	Prostate adenocarcinoma	IGC																No	0	not reported	Prostate gland	1090	20122	Adenocarcinoma, NOS	no	2010	Pattern 4
TCGA-FC-A66V-01A	7466d120-6a6e-40a0-96d3-4979816d6278	Adenomas and Adenocarcinomas	7466d120-6a6e-40a0-96d3-4979816d6278	TCGA-FC-A66V	Prostate gland	Not Reported	white	male	not hispanic or latino	Alive	74	-27282	1938		Prostate gland	TCGA-PRAD	['Cystic, Mucinous and Serous Neoplasms', 'Adenomas and Adenocarcinomas', 'Ductal and Lobular Neoplasms']	Prostate Adenocarcinoma	TCGA	88622975-7ba4-571d-a657-4943b0c6dc56	FC	Asterand	Prostate adenocarcinoma	IGC																No	0	not reported	Prostate gland	524	27282	Adenocarcinoma, NOS	no	2012	Pattern 3
TCGA-YJ-A8SW-01A	74de01bd-30d9-45fc-841d-ed1c0d7446ba	Cystic, Mucinous and Serous Neoplasms	74de01bd-30d9-45fc-841d-ed1c0d7446ba	TCGA-YJ-A8SW	Prostate gland	Not Reported	not reported	male	not reported	Alive	67		1941		Prostate gland	TCGA-PRAD	['Cystic, Mucinous and Serous Neoplasms', 'Adenomas and Adenocarcinomas', 'Ductal and Lobular Neoplasms']	Prostate Adenocarcinoma	TCGA	487c73ee-9a11-5196-9b4b-94be8b3183bd	YJ	Stanford University	Prostate adenocarcinoma	NCH																No	0	not reported	Prostate gland	148		Mucinous adenocarcinoma	no	2008	Pattern 4
TCGA-VP-A876-01A	75d22d59-dec8-4f59-86c8-36b5e9f4fb0d	Adenomas and Adenocarcinomas	75d22d59-dec8-4f59-86c8-36b5e9f4fb0d	TCGA-VP-A876	Prostate gland	Not Reported	white	male	not reported	Alive	46	-16934	1959		Prostate gland	TCGA-PRAD	['Cystic, Mucinous and Serous Neoplasms', 'Adenomas and Adenocarcinomas', 'Ductal and Lobular Neoplasms']	Prostate Adenocarcinoma	TCGA	ab59258a-5d16-59c2-8ae9-535aff76b4ee	VP	Washington University	Prostate adenocarcinoma	NCH																No	0	not reported	Prostate gland	3333	16934	Adenocarcinoma, NOS	no	2005	Pattern 5
TCGA-CH-5739-01A	79601d90-b198-4b94-b60f-4cff329c7a10	Adenomas and Adenocarcinomas	79601d90-b198-4b94-b60f-4cff329c7a10	TCGA-CH-5739	Prostate gland	Not Reported	white	male	not hispanic or latino	Alive	65	-23953	1941		Prostate gland	TCGA-PRAD	['Cystic, Mucinous and Serous Neoplasms', 'Adenomas and Adenocarcinomas', 'Ductal and Lobular Neoplasms']	Prostate Adenocarcinoma	TCGA	e26b1374-41cc-53e9-82ed-2ec94bac2faf	CH	Indivumed	Prostate adenocarcinoma	IGC																No	0	not reported	Prostate gland	671	23953	Adenocarcinoma, NOS	no	2006	Pattern 4
TCGA-VP-A87C-01A	7c398299-d789-4185-adfa-194817877947	Adenomas and Adenocarcinomas	7c398299-d789-4185-adfa-194817877947	TCGA-VP-A87C	Prostate gland	Not Reported	black or african american	male	not reported	Alive	67	-24608	1940		Prostate gland	TCGA-PRAD	['Cystic, Mucinous and Serous Neoplasms', 'Adenomas and Adenocarcinomas', 'Ductal and Lobular Neoplasms']	Prostate Adenocarcinoma	TCGA	ab59258a-5d16-59c2-8ae9-535aff76b4ee	VP	Washington University	Prostate adenocarcinoma	NCH																No	0	not reported	Prostate gland	1690	24608	Adenocarcinoma, NOS	no	2007	Pattern 3
TCGA-KK-A8I5-01A	7ce45134-5b1f-4ea7-ace9-7e463b034a43	Adenomas and Adenocarcinomas	7ce45134-5b1f-4ea7-ace9-7e463b034a43	TCGA-KK-A8I5	Prostate gland	Not Reported	black or african american	male	not reported	Alive	55	-20337	1951		Prostate gland	TCGA-PRAD	['Cystic, Mucinous and Serous Neoplasms', 'Adenomas and Adenocarcinomas', 'Ductal and Lobular Neoplasms']	Prostate Adenocarcinoma	TCGA	c4a03d2d-b7e9-5506-9521-4df06091fb20	KK	MD Anderson Cancer Center	Prostate adenocarcinoma	IGC																No	0	not reported	Prostate gland	3096	20337	Adenocarcinoma, NOS	no	2006	Pattern 4
TCGA-G9-7509-01A	7d0c6960-710f-42c7-889e-c3a7d4a30b3c	Adenomas and Adenocarcinomas	7d0c6960-710f-42c7-889e-c3a7d4a30b3c	TCGA-G9-7509	Prostate gland	Not Reported	black or african american	male	not hispanic or latino	Alive	48	-17538	1961		Prostate gland	TCGA-PRAD	['Cystic, Mucinous and Serous Neoplasms', 'Adenomas and Adenocarcinomas', 'Ductal and Lobular Neoplasms']	Prostate Adenocarcinoma	TCGA	93d73531-e5df-50f8-8863-84fada6752c0	G9	Roswell Park	Prostate adenocarcinoma	IGC																No	0	not reported	Prostate gland	1610	17538	Adenocarcinoma, NOS	no	2009	Pattern 3
TCGA-V1-A9ZK-01A	7dc62c0f-b82d-417f-89a7-4cb984a9d304	Adenomas and Adenocarcinomas	7dc62c0f-b82d-417f-89a7-4cb984a9d304	TCGA-V1-A9ZK	Prostate gland	Not Reported	white	male	not hispanic or latino	Alive	68	-25185			Prostate gland	TCGA-PRAD	['Cystic, Mucinous and Serous Neoplasms', 'Adenomas and Adenocarcinomas', 'Ductal and Lobular Neoplasms']	Prostate Adenocarcinoma	TCGA	5e0dacbd-92b3-572e-86c7-18511019c25d	V1	University of California San Francisco	Prostate adenocarcinoma	NCH																No		not reported	Prostate gland	1383	25185	Adenocarcinoma, NOS	no		Pattern 4
TCGA-ZG-A9MC-01A	7efc26b2-eff9-4f1e-9f4b-f26af072c84a	Adenomas and Adenocarcinomas	7efc26b2-eff9-4f1e-9f4b-f26af072c84a	TCGA-ZG-A9MC	Prostate gland	Not Reported	white	male	not hispanic or latino	Alive	69	-25477	1943		Prostate gland	TCGA-PRAD	['Cystic, Mucinous and Serous Neoplasms', 'Adenomas and Adenocarcinomas', 'Ductal and Lobular Neoplasms']	Prostate Adenocarcinoma	TCGA	996cb621-efc2-5c61-bf51-806a3edee05f	ZG	University Medical Center Hamburg-Eppendorf	Prostate adenocarcinoma	NCH																No	0	not reported	Prostate gland	455	25477	Adenocarcinoma, NOS	no	2012	Pattern 4
TCGA-VP-A872-01A	7fc65e49-0401-4a36-8800-fd87b7927fc1	Ductal and Lobular Neoplasms	7fc65e49-0401-4a36-8800-fd87b7927fc1	TCGA-VP-A872	Prostate gland	Not Reported	white	male	not reported	Alive	60	-22098	1945		Prostate gland	TCGA-PRAD	['Cystic, Mucinous and Serous Neoplasms', 'Adenomas and Adenocarcinomas', 'Ductal and Lobular Neoplasms']	Prostate Adenocarcinoma	TCGA	ab59258a-5d16-59c2-8ae9-535aff76b4ee	VP	Washington University	Prostate adenocarcinoma	NCH																No	0	not reported	Prostate gland	3631	22098	Infiltrating duct carcinoma, NOS	no	2005	Pattern 3
TCGA-V1-A8X3-01A	86b82965-b19b-4285-b1a5-51a5d5267103	Adenomas and Adenocarcinomas	86b82965-b19b-4285-b1a5-51a5d5267103	TCGA-V1-A8X3	Prostate gland	Not Reported	white	male	not hispanic or latino	Alive	51	-18980			Prostate gland	TCGA-PRAD	['Cystic, Mucinous and Serous Neoplasms', 'Adenomas and Adenocarcinomas', 'Ductal and Lobular Neoplasms']	Prostate Adenocarcinoma	TCGA	5e0dacbd-92b3-572e-86c7-18511019c25d	V1	University of California San Francisco	Prostate adenocarcinoma	NCH																No		not reported	Prostate gland	202	18980	Adenocarcinoma, NOS	no		Pattern 4
TCGA-G9-7522-01A	87959988-bb25-47ee-afc1-9af92592bbe7	Adenomas and Adenocarcinomas	87959988-bb25-47ee-afc1-9af92592bbe7	TCGA-G9-7522	Prostate gland	Not Reported	white	male	not hispanic or latino	Alive	49	-18033	1962		Prostate gland	TCGA-PRAD	['Cystic, Mucinous and Serous Neoplasms', 'Adenomas and Adenocarcinomas', 'Ductal and Lobular Neoplasms']	Prostate Adenocarcinoma	TCGA	93d73531-e5df-50f8-8863-84fada6752c0	G9	Roswell Park	Prostate adenocarcinoma	IGC																No	0	not reported	Prostate gland	1078	18033	Adenocarcinoma, NOS	no	2011	Pattern 4
TCGA-KK-A8IB-01A	88705b03-aa27-45c5-bef0-bb697799f9df	Adenomas and Adenocarcinomas	88705b03-aa27-45c5-bef0-bb697799f9df	TCGA-KK-A8IB	Prostate gland	Not Reported	white	male	not reported	Alive	65	-24041	1947		Prostate gland	TCGA-PRAD	['Cystic, Mucinous and Serous Neoplasms', 'Adenomas and Adenocarcinomas', 'Ductal and Lobular Neoplasms']	Prostate Adenocarcinoma	TCGA	c4a03d2d-b7e9-5506-9521-4df06091fb20	KK	MD Anderson Cancer Center	Prostate adenocarcinoma	IGC																No	0	not reported	Prostate gland	83	24041	Adenocarcinoma, NOS	yes	2012	Pattern 5
TCGA-KK-A6E8-01A	8990ce28-c671-4487-8dda-864f0675bbb3	Adenomas and Adenocarcinomas	8990ce28-c671-4487-8dda-864f0675bbb3	TCGA-KK-A6E8	Prostate gland	Not Reported	white	male	not hispanic or latino	Alive	68	-25026	1939		Prostate gland	TCGA-PRAD	['Cystic, Mucinous and Serous Neoplasms', 'Adenomas and Adenocarcinomas', 'Ductal and Lobular Neoplasms']	Prostate Adenocarcinoma	TCGA	c4a03d2d-b7e9-5506-9521-4df06091fb20	KK	MD Anderson Cancer Center	Prostate adenocarcinoma	IGC																No	0	not reported	Prostate gland	1770	25026	Adenocarcinoma, NOS	no	2007	Pattern 5
TCGA-KK-A8IH-01A	89b995ba-d13a-461b-ade4-d791844c1a0c	Adenomas and Adenocarcinomas	89b995ba-d13a-461b-ade4-d791844c1a0c	TCGA-KK-A8IH	Prostate gland	Not Reported	white	male	not reported	Alive	50	-18560	1959		Prostate gland	TCGA-PRAD	['Cystic, Mucinous and Serous Neoplasms', 'Adenomas and Adenocarcinomas', 'Ductal and Lobular Neoplasms']	Prostate Adenocarcinoma	TCGA	c4a03d2d-b7e9-5506-9521-4df06091fb20	KK	MD Anderson Cancer Center	Prostate adenocarcinoma	IGC																No	0	not reported	Prostate gland	2013	18560	Adenocarcinoma, NOS	no	2009	Pattern 3
TCGA-CH-5792-01A	8a5f2d7f-835c-4726-b238-f82d6a7f25bd	Adenomas and Adenocarcinomas	8a5f2d7f-835c-4726-b238-f82d6a7f25bd	TCGA-CH-5792	Prostate gland	Not Reported	white	male	not hispanic or latino	Alive	57	-21002	1952		Prostate gland	TCGA-PRAD	['Cystic, Mucinous and Serous Neoplasms', 'Adenomas and Adenocarcinomas', 'Ductal and Lobular Neoplasms']	Prostate Adenocarcinoma	TCGA	e26b1374-41cc-53e9-82ed-2ec94bac2faf	CH	Indivumed	Prostate adenocarcinoma	IGC																No	0	not reported	Prostate gland	91	21002	Adenocarcinoma, NOS	no	2009	Pattern 5
TCGA-G9-6348-11A	8ad78c4f-c84c-4f9e-88c9-42a05eb65498	Adenomas and Adenocarcinomas	8ad78c4f-c84c-4f9e-88c9-42a05eb65498	TCGA-G9-6348	Prostate gland	Not Reported	white	male	not hispanic or latino	Alive	68	-24936	1940		Prostate gland	TCGA-PRAD	['Cystic, Mucinous and Serous Neoplasms', 'Adenomas and Adenocarcinomas', 'Ductal and Lobular Neoplasms']	Prostate Adenocarcinoma	TCGA	93d73531-e5df-50f8-8863-84fada6752c0	G9	Roswell Park	Prostate adenocarcinoma	IGC																No	0	not reported	Prostate gland	1515	24936	Adenocarcinoma, NOS	no	2008	Pattern 4
TCGA-G9-6348-01A	8ad78c4f-c84c-4f9e-88c9-42a05eb65498	Adenomas and Adenocarcinomas	8ad78c4f-c84c-4f9e-88c9-42a05eb65498	TCGA-G9-6348	Prostate gland	Not Reported	white	male	not hispanic or latino	Alive	68	-24936	1940		Prostate gland	TCGA-PRAD	['Cystic, Mucinous and Serous Neoplasms', 'Adenomas and Adenocarcinomas', 'Ductal and Lobular Neoplasms']	Prostate Adenocarcinoma	TCGA	93d73531-e5df-50f8-8863-84fada6752c0	G9	Roswell Park	Prostate adenocarcinoma	IGC																No	0	not reported	Prostate gland	1515	24936	Adenocarcinoma, NOS	no	2008	Pattern 4
TCGA-2A-AAYO-01A	8c0d361f-eaab-4768-90f2-b7a610e2bbb1	Adenomas and Adenocarcinomas	8c0d361f-eaab-4768-90f2-b7a610e2bbb1	TCGA-2A-AAYO	Prostate gland	Not Reported	white	male	not hispanic or latino	Alive	57	-21183	1954		Prostate gland	TCGA-PRAD	['Cystic, Mucinous and Serous Neoplasms', 'Adenomas and Adenocarcinomas', 'Ductal and Lobular Neoplasms']	Prostate Adenocarcinoma	TCGA	4bceac13-9b20-50f4-82b2-dcfdff25d475	2A	Memorial Sloan Kettering Cancer Center	Prostate adenocarcinoma	NCH																No	0	not reported	Prostate gland	1272	21183	Adenocarcinoma, NOS	no	2011	Pattern 3
TCGA-CH-5767-01A	8dc53431-44ab-485e-b4e6-c3d06509506d	Adenomas and Adenocarcinomas	8dc53431-44ab-485e-b4e6-c3d06509506d	TCGA-CH-5767	Prostate gland	Not Reported	white	male	not hispanic or latino	Alive	66	-24287	1941		Prostate gland	TCGA-PRAD	['Cystic, Mucinous and Serous Neoplasms', 'Adenomas and Adenocarcinomas', 'Ductal and Lobular Neoplasms']	Prostate Adenocarcinoma	TCGA	e26b1374-41cc-53e9-82ed-2ec94bac2faf	CH	Indivumed	Prostate adenocarcinoma	IGC																No	0	not reported	Prostate gland	458	24287	Adenocarcinoma, NOS	no	2007	Pattern 3
TCGA-CH-5767-11B	8dc53431-44ab-485e-b4e6-c3d06509506d	Adenomas and Adenocarcinomas	8dc53431-44ab-485e-b4e6-c3d06509506d	TCGA-CH-5767	Prostate gland	Not Reported	white	male	not hispanic or latino	Alive	66	-24287	1941		Prostate gland	TCGA-PRAD	['Cystic, Mucinous and Serous Neoplasms', 'Adenomas and Adenocarcinomas', 'Ductal and Lobular Neoplasms']	Prostate Adenocarcinoma	TCGA	e26b1374-41cc-53e9-82ed-2ec94bac2faf	CH	Indivumed	Prostate adenocarcinoma	IGC																No	0	not reported	Prostate gland	458	24287	Adenocarcinoma, NOS	no	2007	Pattern 3
TCGA-EJ-7321-01A	804ee985-18dd-4f2d-a562-61b454601cdd	Adenomas and Adenocarcinomas	804ee985-18dd-4f2d-a562-61b454601cdd	TCGA-EJ-7321	Prostate gland	Not Reported	black or african american	male	not hispanic or latino	Alive	57	-21108	1954		Prostate gland	TCGA-PRAD	['Cystic, Mucinous and Serous Neoplasms', 'Adenomas and Adenocarcinomas', 'Ductal and Lobular Neoplasms']	Prostate Adenocarcinoma	TCGA	004844ca-ead5-564e-83aa-dd7ff27c293f	EJ	University of Pittsburgh	Prostate adenocarcinoma	IGC																No	0	not reported	Prostate gland	824	21108	Adenocarcinoma, NOS	no	2011	Pattern 3
TCGA-EJ-7321-11A	804ee985-18dd-4f2d-a562-61b454601cdd	Adenomas and Adenocarcinomas	804ee985-18dd-4f2d-a562-61b454601cdd	TCGA-EJ-7321	Prostate gland	Not Reported	black or african american	male	not hispanic or latino	Alive	57	-21108	1954		Prostate gland	TCGA-PRAD	['Cystic, Mucinous and Serous Neoplasms', 'Adenomas and Adenocarcinomas', 'Ductal and Lobular Neoplasms']	Prostate Adenocarcinoma	TCGA	004844ca-ead5-564e-83aa-dd7ff27c293f	EJ	University of Pittsburgh	Prostate adenocarcinoma	IGC																No	0	not reported	Prostate gland	824	21108	Adenocarcinoma, NOS	no	2011	Pattern 3
TCGA-V1-A8WV-01A	8e5b1d47-7d92-4d28-8186-4176ada96672	Adenomas and Adenocarcinomas	8e5b1d47-7d92-4d28-8186-4176ada96672	TCGA-V1-A8WV	Prostate gland	Not Reported	white	male	not hispanic or latino	Alive	52	-19345			Prostate gland	TCGA-PRAD	['Cystic, Mucinous and Serous Neoplasms', 'Adenomas and Adenocarcinomas', 'Ductal and Lobular Neoplasms']	Prostate Adenocarcinoma	TCGA	5e0dacbd-92b3-572e-86c7-18511019c25d	V1	University of California San Francisco	Prostate adenocarcinoma	NCH																No		not reported	Prostate gland	686	19345	Adenocarcinoma, NOS	no		Pattern 5
TCGA-EJ-A8FS-01A	9044098b-415d-4893-a682-3636f6b2b2db	Adenomas and Adenocarcinomas	9044098b-415d-4893-a682-3636f6b2b2db	TCGA-EJ-A8FS	Prostate gland	Not Reported	white	male	not reported	Alive	66	-24380	1947		Prostate gland	TCGA-PRAD	['Cystic, Mucinous and Serous Neoplasms', 'Adenomas and Adenocarcinomas', 'Ductal and Lobular Neoplasms']	Prostate Adenocarcinoma	TCGA	004844ca-ead5-564e-83aa-dd7ff27c293f	EJ	University of Pittsburgh	Prostate adenocarcinoma	IGC																No	0	not reported	Prostate gland	266	24380	Adenocarcinoma, NOS	no	2013	Pattern 4
TCGA-HC-7212-01A	907b64d6-a26a-4092-a247-ac9af444d1c7	Adenomas and Adenocarcinomas	907b64d6-a26a-4092-a247-ac9af444d1c7	TCGA-HC-7212	Prostate gland	Not Reported	white	male	not hispanic or latino	Alive	56	-20576	1955		Prostate gland	TCGA-PRAD	['Cystic, Mucinous and Serous Neoplasms', 'Adenomas and Adenocarcinomas', 'Ductal and Lobular Neoplasms']	Prostate Adenocarcinoma	TCGA	c94737b5-5b26-54a3-bfc6-40bc2b84a7a7	HC	International Genomics Consortium	Prostate adenocarcinoma	IGC																No	0	not reported	Prostate gland	870	20576	Adenocarcinoma, NOS	no	2011	Pattern 4
TCGA-HC-7740-01A	91e249a6-b0b0-487e-9fad-0e9f5798dcae	Adenomas and Adenocarcinomas	91e249a6-b0b0-487e-9fad-0e9f5798dcae	TCGA-HC-7740	Prostate gland	Not Reported	white	male	not hispanic or latino	Alive	59	-21883	1952		Prostate gland	TCGA-PRAD	['Cystic, Mucinous and Serous Neoplasms', 'Adenomas and Adenocarcinomas', 'Ductal and Lobular Neoplasms']	Prostate Adenocarcinoma	TCGA	c94737b5-5b26-54a3-bfc6-40bc2b84a7a7	HC	International Genomics Consortium	Prostate adenocarcinoma	IGC																No	0	not reported	Prostate gland	717	21883	Adenocarcinoma, NOS	no	2011	Pattern 4
TCGA-HC-7740-11A	91e249a6-b0b0-487e-9fad-0e9f5798dcae	Adenomas and Adenocarcinomas	91e249a6-b0b0-487e-9fad-0e9f5798dcae	TCGA-HC-7740	Prostate gland	Not Reported	white	male	not hispanic or latino	Alive	59	-21883	1952		Prostate gland	TCGA-PRAD	['Cystic, Mucinous and Serous Neoplasms', 'Adenomas and Adenocarcinomas', 'Ductal and Lobular Neoplasms']	Prostate Adenocarcinoma	TCGA	c94737b5-5b26-54a3-bfc6-40bc2b84a7a7	HC	International Genomics Consortium	Prostate adenocarcinoma	IGC																No	0	not reported	Prostate gland	717	21883	Adenocarcinoma, NOS	no	2011	Pattern 4
TCGA-HC-7740-01B	91e249a6-b0b0-487e-9fad-0e9f5798dcae	Adenomas and Adenocarcinomas	91e249a6-b0b0-487e-9fad-0e9f5798dcae	TCGA-HC-7740	Prostate gland	Not Reported	white	male	not hispanic or latino	Alive	59	-21883	1952		Prostate gland	TCGA-PRAD	['Cystic, Mucinous and Serous Neoplasms', 'Adenomas and Adenocarcinomas', 'Ductal and Lobular Neoplasms']	Prostate Adenocarcinoma	TCGA	c94737b5-5b26-54a3-bfc6-40bc2b84a7a7	HC	International Genomics Consortium	Prostate adenocarcinoma	IGC																No	0	not reported	Prostate gland	717	21883	Adenocarcinoma, NOS	no	2011	Pattern 4
TCGA-EJ-5497-01A	dee02265-d8dd-4379-ae08-72d72b03a570	Adenomas and Adenocarcinomas	dee02265-d8dd-4379-ae08-72d72b03a570	TCGA-EJ-5497	Prostate gland	Not Reported	white	male	not hispanic or latino	Not Reported	47	-17523	1962		Prostate gland	TCGA-PRAD	['Cystic, Mucinous and Serous Neoplasms', 'Adenomas and Adenocarcinomas', 'Ductal and Lobular Neoplasms']	Prostate Adenocarcinoma	TCGA	004844ca-ead5-564e-83aa-dd7ff27c293f	EJ	University of Pittsburgh	Prostate adenocarcinoma	IGC																No	0	not reported	Prostate gland	405	17523	Adenocarcinoma, NOS	no	2009	Pattern 4
TCGA-HC-7749-01A	13a63fd0-6c8c-4707-9135-8052f454d1ac	Adenomas and Adenocarcinomas	13a63fd0-6c8c-4707-9135-8052f454d1ac	TCGA-HC-7749	Prostate gland	Not Reported	white	male	not hispanic or latino	Alive	70	-25688	1941		Prostate gland	TCGA-PRAD	['Cystic, Mucinous and Serous Neoplasms', 'Adenomas and Adenocarcinomas', 'Ductal and Lobular Neoplasms']	Prostate Adenocarcinoma	TCGA	c94737b5-5b26-54a3-bfc6-40bc2b84a7a7	HC	International Genomics Consortium	Prostate adenocarcinoma	IGC																No	0	not reported	Prostate gland	724	25688	Adenocarcinoma, NOS	no	2011	Pattern 3
TCGA-SU-A7E7-01A	2648c3c9-9884-4a0c-96aa-61130cd289ea	Adenomas and Adenocarcinomas	2648c3c9-9884-4a0c-96aa-61130cd289ea	TCGA-SU-A7E7	Prostate gland	Not Reported	white	male	not hispanic or latino	Alive	60	-22185	1953		Prostate gland	TCGA-PRAD	['Cystic, Mucinous and Serous Neoplasms', 'Adenomas and Adenocarcinomas', 'Ductal and Lobular Neoplasms']	Prostate Adenocarcinoma	TCGA	9f496654-67f8-5a93-b40c-254ff0eb2afd	SU	Global Bioclinical-Moldova	Prostate adenocarcinoma	NCH																No	0	not reported	Prostate gland	551	22185	Adenocarcinoma, NOS	no	2013	Pattern 3
TCGA-2A-A8VO-01A	91c0d161-2b59-4b7a-8c19-6d26dea31849	Adenomas and Adenocarcinomas	91c0d161-2b59-4b7a-8c19-6d26dea31849	TCGA-2A-A8VO	Prostate gland	Not Reported	white	male	not hispanic or latino	Alive	57	-20958	1953		Prostate gland	TCGA-PRAD	['Cystic, Mucinous and Serous Neoplasms', 'Adenomas and Adenocarcinomas', 'Ductal and Lobular Neoplasms']	Prostate Adenocarcinoma	TCGA	4bceac13-9b20-50f4-82b2-dcfdff25d475	2A	Memorial Sloan Kettering Cancer Center	Prostate adenocarcinoma	NCH																No	0	not reported	Prostate gland	1701	20958	Adenocarcinoma, NOS	no	2010	Pattern 3
TCGA-EJ-A46D-01A	93d10d8b-5f98-4d2c-8af3-11471385d4d4	Adenomas and Adenocarcinomas	93d10d8b-5f98-4d2c-8af3-11471385d4d4	TCGA-EJ-A46D	Prostate gland	Not Reported	white	male	not hispanic or latino	Alive	53	-19466	1959		Prostate gland	TCGA-PRAD	['Cystic, Mucinous and Serous Neoplasms', 'Adenomas and Adenocarcinomas', 'Ductal and Lobular Neoplasms']	Prostate Adenocarcinoma	TCGA	004844ca-ead5-564e-83aa-dd7ff27c293f	EJ	University of Pittsburgh	Prostate adenocarcinoma	IGC																No	0	not reported	Prostate gland	626	19466	Adenocarcinoma, NOS	no	2012	Pattern 5
TCGA-V1-A9O7-01A	40ebeb10-7390-44fc-9ef2-80d40d251018	Adenomas and Adenocarcinomas	40ebeb10-7390-44fc-9ef2-80d40d251018	TCGA-V1-A9O7	Prostate gland	Not Reported	white	male	not hispanic or latino	Alive	60	-22265			Prostate gland	TCGA-PRAD	['Cystic, Mucinous and Serous Neoplasms', 'Adenomas and Adenocarcinomas', 'Ductal and Lobular Neoplasms']	Prostate Adenocarcinoma	TCGA	5e0dacbd-92b3-572e-86c7-18511019c25d	V1	University of California San Francisco	Prostate adenocarcinoma	NCH																No		not reported	Prostate gland	2499	22265	Adenocarcinoma, NOS	no		Pattern 4
TCGA-2A-A8VX-01A	942f1788-d977-4ac0-a177-659f9d4cd077	Adenomas and Adenocarcinomas	942f1788-d977-4ac0-a177-659f9d4cd077	TCGA-2A-A8VX	Prostate gland	Not Reported	white	male	not hispanic or latino	Alive	70	-25904	1941		Prostate gland	TCGA-PRAD	['Cystic, Mucinous and Serous Neoplasms', 'Adenomas and Adenocarcinomas', 'Ductal and Lobular Neoplasms']	Prostate Adenocarcinoma	TCGA	4bceac13-9b20-50f4-82b2-dcfdff25d475	2A	Memorial Sloan Kettering Cancer Center	Prostate adenocarcinoma	NCH																No	0	not reported	Prostate gland	1378	25904	Adenocarcinoma, NOS	no	2011	Pattern 4
TCGA-H9-A6BX-01A	3ba3d23d-67e2-4f38-9951-f5cfa1131f9f	Adenomas and Adenocarcinomas	3ba3d23d-67e2-4f38-9951-f5cfa1131f9f	TCGA-H9-A6BX	Prostate gland	Not Reported	white	male	not hispanic or latino	Alive	60	-22039	1952		Prostate gland	TCGA-PRAD	['Cystic, Mucinous and Serous Neoplasms', 'Adenomas and Adenocarcinomas', 'Ductal and Lobular Neoplasms']	Prostate Adenocarcinoma	TCGA	5c780b7b-940a-5a74-a2af-e46e4f77aa2a	H9	ABS - IUPUI	Prostate adenocarcinoma	IGC																No	0	not reported	Prostate gland	941	22039	Adenocarcinoma, NOS	no	2012	Pattern 3
TCGA-EJ-5495-01A	962dd3d5-8501-4658-8cb9-2424b476124c	Adenomas and Adenocarcinomas	962dd3d5-8501-4658-8cb9-2424b476124c	TCGA-EJ-5495	Prostate gland	Not Reported	white	male	not hispanic or latino	Alive	68	-24904	1941		Prostate gland	TCGA-PRAD	['Cystic, Mucinous and Serous Neoplasms', 'Adenomas and Adenocarcinomas', 'Ductal and Lobular Neoplasms']	Prostate Adenocarcinoma	TCGA	004844ca-ead5-564e-83aa-dd7ff27c293f	EJ	University of Pittsburgh	Prostate adenocarcinoma	IGC																No	0	not reported	Prostate gland	1760	24904	Adenocarcinoma, NOS	no	2009	Pattern 3
TCGA-J4-A83J-01A	98240f19-bca7-4001-8aa2-4d790c7c4c53	Adenomas and Adenocarcinomas	98240f19-bca7-4001-8aa2-4d790c7c4c53	TCGA-J4-A83J	Prostate gland	Not Reported	white	male	not hispanic or latino	Alive	68	-24960	1945		Prostate gland	TCGA-PRAD	['Cystic, Mucinous and Serous Neoplasms', 'Adenomas and Adenocarcinomas', 'Ductal and Lobular Neoplasms']	Prostate Adenocarcinoma	TCGA	e1c2982f-1486-58d0-8618-e46ad1c410c5	J4	ABS - Lahey Clinic	Prostate adenocarcinoma	IGC																No	0	not reported	Prostate gland	696	24960	Adenocarcinoma, NOS	no	2013	Pattern 4
TCGA-J4-A83J-11A	98240f19-bca7-4001-8aa2-4d790c7c4c53	Adenomas and Adenocarcinomas	98240f19-bca7-4001-8aa2-4d790c7c4c53	TCGA-J4-A83J	Prostate gland	Not Reported	white	male	not hispanic or latino	Alive	68	-24960	1945		Prostate gland	TCGA-PRAD	['Cystic, Mucinous and Serous Neoplasms', 'Adenomas and Adenocarcinomas', 'Ductal and Lobular Neoplasms']	Prostate Adenocarcinoma	TCGA	e1c2982f-1486-58d0-8618-e46ad1c410c5	J4	ABS - Lahey Clinic	Prostate adenocarcinoma	IGC																No	0	not reported	Prostate gland	696	24960	Adenocarcinoma, NOS	no	2013	Pattern 4
TCGA-KK-A8IJ-01A	98a9ce0e-4f02-4819-bc0c-c1a8d34e3db6	Adenomas and Adenocarcinomas	98a9ce0e-4f02-4819-bc0c-c1a8d34e3db6	TCGA-KK-A8IJ	Prostate gland	Not Reported	white	male	not reported	Alive	59	-21793	1950		Prostate gland	TCGA-PRAD	['Cystic, Mucinous and Serous Neoplasms', 'Adenomas and Adenocarcinomas', 'Ductal and Lobular Neoplasms']	Prostate Adenocarcinoma	TCGA	c4a03d2d-b7e9-5506-9521-4df06091fb20	KK	MD Anderson Cancer Center	Prostate adenocarcinoma	IGC																No	0	not reported	Prostate gland	1559	21793	Adenocarcinoma, NOS	no	2009	Pattern 3
TCGA-HC-A6AS-01A	6b3f53ab-00f4-4c45-9bb5-5c8adbc66084	Adenomas and Adenocarcinomas	6b3f53ab-00f4-4c45-9bb5-5c8adbc66084	TCGA-HC-A6AS	Prostate gland	Not Reported	white	male	not hispanic or latino	Alive	70	-25661	1942		Prostate gland	TCGA-PRAD	['Cystic, Mucinous and Serous Neoplasms', 'Adenomas and Adenocarcinomas', 'Ductal and Lobular Neoplasms']	Prostate Adenocarcinoma	TCGA	c94737b5-5b26-54a3-bfc6-40bc2b84a7a7	HC	International Genomics Consortium	Prostate adenocarcinoma	IGC																No	0	not reported	Prostate gland	44	25661	Adenocarcinoma, NOS	no	2012	Pattern 4
TCGA-KK-A8I4-01A	9a8caef5-6543-4391-8a55-4999035693c5	Adenomas and Adenocarcinomas	9a8caef5-6543-4391-8a55-4999035693c5	TCGA-KK-A8I4	Prostate gland	Not Reported	white	male	not reported	Alive	64	-23706	1944		Prostate gland	TCGA-PRAD	['Cystic, Mucinous and Serous Neoplasms', 'Adenomas and Adenocarcinomas', 'Ductal and Lobular Neoplasms']	Prostate Adenocarcinoma	TCGA	c4a03d2d-b7e9-5506-9521-4df06091fb20	KK	MD Anderson Cancer Center	Prostate adenocarcinoma	IGC																No	0	not reported	Prostate gland	2259	23706	Adenocarcinoma, NOS	no	2008	Pattern 3
TCGA-HC-A6AP-01A	ead15a1b-726a-46aa-9005-a22f4b89d011	Adenomas and Adenocarcinomas	ead15a1b-726a-46aa-9005-a22f4b89d011	TCGA-HC-A6AP	Prostate gland	Not Reported	white	male	not hispanic or latino	Alive	61	-22318	1951		Prostate gland	TCGA-PRAD	['Cystic, Mucinous and Serous Neoplasms', 'Adenomas and Adenocarcinomas', 'Ductal and Lobular Neoplasms']	Prostate Adenocarcinoma	TCGA	c94737b5-5b26-54a3-bfc6-40bc2b84a7a7	HC	International Genomics Consortium	Prostate adenocarcinoma	IGC																No	0	not reported	Prostate gland	71	22318	Adenocarcinoma, NOS	no	2012	Pattern 4
TCGA-EJ-A46I-01A	9b59ed95-e97f-4356-b976-e3fa0e9eee02	Adenomas and Adenocarcinomas	9b59ed95-e97f-4356-b976-e3fa0e9eee02	TCGA-EJ-A46I	Prostate gland	Not Reported	black or african american	male	not hispanic or latino	Alive	57	-21046	1954		Prostate gland	TCGA-PRAD	['Cystic, Mucinous and Serous Neoplasms', 'Adenomas and Adenocarcinomas', 'Ductal and Lobular Neoplasms']	Prostate Adenocarcinoma	TCGA	004844ca-ead5-564e-83aa-dd7ff27c293f	EJ	University of Pittsburgh	Prostate adenocarcinoma	IGC																No	0	not reported	Prostate gland	668	21046	Adenocarcinoma, NOS	no	2011	Pattern 4
TCGA-HC-7752-01A	9b84601b-ee05-4c15-afe3-7bfa7ca5ffac	Adenomas and Adenocarcinomas	9b84601b-ee05-4c15-afe3-7bfa7ca5ffac	TCGA-HC-7752	Prostate gland	Not Reported	white	male	not hispanic or latino	Alive	61	-22366	1950		Prostate gland	TCGA-PRAD	['Cystic, Mucinous and Serous Neoplasms', 'Adenomas and Adenocarcinomas', 'Ductal and Lobular Neoplasms']	Prostate Adenocarcinoma	TCGA	c94737b5-5b26-54a3-bfc6-40bc2b84a7a7	HC	International Genomics Consortium	Prostate adenocarcinoma	IGC																No	0	not reported	Prostate gland	782	22366	Adenocarcinoma, NOS	no	2011	Pattern 4
TCGA-HC-7752-11A	9b84601b-ee05-4c15-afe3-7bfa7ca5ffac	Adenomas and Adenocarcinomas	9b84601b-ee05-4c15-afe3-7bfa7ca5ffac	TCGA-HC-7752	Prostate gland	Not Reported	white	male	not hispanic or latino	Alive	61	-22366	1950		Prostate gland	TCGA-PRAD	['Cystic, Mucinous and Serous Neoplasms', 'Adenomas and Adenocarcinomas', 'Ductal and Lobular Neoplasms']	Prostate Adenocarcinoma	TCGA	c94737b5-5b26-54a3-bfc6-40bc2b84a7a7	HC	International Genomics Consortium	Prostate adenocarcinoma	IGC																No	0	not reported	Prostate gland	782	22366	Adenocarcinoma, NOS	no	2011	Pattern 4
TCGA-V1-A9Z8-01A	9bf4e7bb-6aa9-4be8-a7c3-e630ecff4dce	Adenomas and Adenocarcinomas	9bf4e7bb-6aa9-4be8-a7c3-e630ecff4dce	TCGA-V1-A9Z8	Prostate gland	Not Reported	white	male	not hispanic or latino	Alive	59	-21900			Prostate gland	TCGA-PRAD	['Cystic, Mucinous and Serous Neoplasms', 'Adenomas and Adenocarcinomas', 'Ductal and Lobular Neoplasms']	Prostate Adenocarcinoma	TCGA	5e0dacbd-92b3-572e-86c7-18511019c25d	V1	University of California San Francisco	Prostate adenocarcinoma	NCH																No		not reported	Prostate gland	827	21900	Adenocarcinoma, NOS	no		Pattern 4
TCGA-MG-AAMC-01A	9c8447ac-5b26-4558-8bfd-f0e7046c1fb9	Adenomas and Adenocarcinomas	9c8447ac-5b26-4558-8bfd-f0e7046c1fb9	TCGA-MG-AAMC	Prostate gland	Not Reported	white	male	not hispanic or latino	Alive	59	-21846	1954		Prostate gland	TCGA-PRAD	['Cystic, Mucinous and Serous Neoplasms', 'Adenomas and Adenocarcinomas', 'Ductal and Lobular Neoplasms']	Prostate Adenocarcinoma	TCGA	2d956721-f446-5aaf-ab81-8aa018d2c23a	MG	BLN - Baylor	Prostate adenocarcinoma	NCH																No	0	not reported	Prostate gland	173	21846	Adenocarcinoma, NOS	no	2013	Pattern 5
TCGA-G9-6377-01A	007f9081-5093-4323-b4f8-cd510bf20705	Adenomas and Adenocarcinomas	007f9081-5093-4323-b4f8-cd510bf20705	TCGA-G9-6377	Prostate gland	Not Reported	white	male	not hispanic or latino	Alive	61	-22419	1948		Prostate gland	TCGA-PRAD	['Cystic, Mucinous and Serous Neoplasms', 'Adenomas and Adenocarcinomas', 'Ductal and Lobular Neoplasms']	Prostate Adenocarcinoma	TCGA	93d73531-e5df-50f8-8863-84fada6752c0	G9	Roswell Park	Prostate adenocarcinoma	IGC																No	0	not reported	Prostate gland	958	22419	Adenocarcinoma, NOS	no	2009	Pattern 4
TCGA-KK-A59V-01A	9e48644f-d498-42b0-871b-d11f676241e2	Adenomas and Adenocarcinomas	9e48644f-d498-42b0-871b-d11f676241e2	TCGA-KK-A59V	Prostate gland	Not Reported	white	male	not reported	Alive	64	-23483	1941		Prostate gland	TCGA-PRAD	['Cystic, Mucinous and Serous Neoplasms', 'Adenomas and Adenocarcinomas', 'Ductal and Lobular Neoplasms']	Prostate Adenocarcinoma	TCGA	c4a03d2d-b7e9-5506-9521-4df06091fb20	KK	MD Anderson Cancer Center	Prostate adenocarcinoma	IGC																No	0	not reported	Prostate gland	3440	23483	Adenocarcinoma, NOS	no	2005	Pattern 5
TCGA-G9-6342-01A	00e41e6a-9fe7-44f9-978b-7b05b179506a	Adenomas and Adenocarcinomas	00e41e6a-9fe7-44f9-978b-7b05b179506a	TCGA-G9-6342	Prostate gland	Not Reported	white	male	not hispanic or latino	Alive	61	-22472	1947		Prostate gland	TCGA-PRAD	['Cystic, Mucinous and Serous Neoplasms', 'Adenomas and Adenocarcinomas', 'Ductal and Lobular Neoplasms']	Prostate Adenocarcinoma	TCGA	93d73531-e5df-50f8-8863-84fada6752c0	G9	Roswell Park	Prostate adenocarcinoma	IGC																No	0	not reported	Prostate gland	1696	22472	Adenocarcinoma, NOS	no	2008	Pattern 3
TCGA-G9-6342-11A	00e41e6a-9fe7-44f9-978b-7b05b179506a	Adenomas and Adenocarcinomas	00e41e6a-9fe7-44f9-978b-7b05b179506a	TCGA-G9-6342	Prostate gland	Not Reported	white	male	not hispanic or latino	Alive	61	-22472	1947		Prostate gland	TCGA-PRAD	['Cystic, Mucinous and Serous Neoplasms', 'Adenomas and Adenocarcinomas', 'Ductal and Lobular Neoplasms']	Prostate Adenocarcinoma	TCGA	93d73531-e5df-50f8-8863-84fada6752c0	G9	Roswell Park	Prostate adenocarcinoma	IGC																No	0	not reported	Prostate gland	1696	22472	Adenocarcinoma, NOS	no	2008	Pattern 3
TCGA-EJ-A8FP-01A	00f0f7dd-71de-4e4f-b4b5-df860324f2e8	Ductal and Lobular Neoplasms	00f0f7dd-71de-4e4f-b4b5-df860324f2e8	TCGA-EJ-A8FP	Prostate gland	Not Reported	white	male	not reported	Alive	59	-21769	1954		Prostate gland	TCGA-PRAD	['Cystic, Mucinous and Serous Neoplasms', 'Adenomas and Adenocarcinomas', 'Ductal and Lobular Neoplasms']	Prostate Adenocarcinoma	TCGA	004844ca-ead5-564e-83aa-dd7ff27c293f	EJ	University of Pittsburgh	Prostate adenocarcinoma	IGC																No	0	not reported	Prostate gland	299	21769	Infiltrating duct carcinoma, NOS	no	2013	Pattern 5
TCGA-J4-A67S-01A	9fe9cbae-37b9-4030-a204-4502760f5dab	Adenomas and Adenocarcinomas	9fe9cbae-37b9-4030-a204-4502760f5dab	TCGA-J4-A67S	Prostate gland	Not Reported	white	male	not hispanic or latino	Alive	63	-23332	1949		Prostate gland	TCGA-PRAD	['Cystic, Mucinous and Serous Neoplasms', 'Adenomas and Adenocarcinomas', 'Ductal and Lobular Neoplasms']	Prostate Adenocarcinoma	TCGA	e1c2982f-1486-58d0-8618-e46ad1c410c5	J4	ABS - Lahey Clinic	Prostate adenocarcinoma	IGC																No	0	not reported	Prostate gland	833	23332	Adenocarcinoma, NOS	no	2012	Pattern 4
TCGA-ZG-A9NI-01A	03c15d06-b81e-433c-9de4-906cba91539f	Adenomas and Adenocarcinomas	03c15d06-b81e-433c-9de4-906cba91539f	TCGA-ZG-A9NI	Prostate gland	Not Reported	white	male	not hispanic or latino	Alive	73	-26697	1940		Prostate gland	TCGA-PRAD	['Cystic, Mucinous and Serous Neoplasms', 'Adenomas and Adenocarcinomas', 'Ductal and Lobular Neoplasms']	Prostate Adenocarcinoma	TCGA	996cb621-efc2-5c61-bf51-806a3edee05f	ZG	University Medical Center Hamburg-Eppendorf	Prostate adenocarcinoma	NCH																No	0	not reported	Prostate gland	132	26697	Adenocarcinoma, NOS	no	2013	Pattern 4
TCGA-TP-A8TT-01A	a13a7252-de84-4950-9307-80fc8a6a668d	Adenomas and Adenocarcinomas	a13a7252-de84-4950-9307-80fc8a6a668d	TCGA-TP-A8TT	Prostate gland	Not Reported	white	male	not hispanic or latino	Alive	64	-23476	1949		Prostate gland	TCGA-PRAD	['Cystic, Mucinous and Serous Neoplasms', 'Adenomas and Adenocarcinomas', 'Ductal and Lobular Neoplasms']	Prostate Adenocarcinoma	TCGA	db7c6a9c-d6a5-5925-b86e-7c7df846a66e	TP	Maine Medical Center	Prostate adenocarcinoma	NCH																No	0	not reported	Prostate gland	526	23476	Adenocarcinoma, NOS	no	2013	Pattern 3
TCGA-VN-A88K-01A	a186c956-6756-4339-9793-494fe9b80c94	Adenomas and Adenocarcinomas	a186c956-6756-4339-9793-494fe9b80c94	TCGA-VN-A88K	Prostate gland	Not Reported	white	male	not hispanic or latino	Alive	58	-21524	1953		Prostate gland	TCGA-PRAD	['Cystic, Mucinous and Serous Neoplasms', 'Adenomas and Adenocarcinomas', 'Ductal and Lobular Neoplasms']	Prostate Adenocarcinoma	TCGA	6d2f726f-6336-5aa2-b6f3-c17385043cb9	VN	NCI Urologic Oncology Branch	Prostate adenocarcinoma	NCH																No	0	not reported	Prostate gland	776	21524	Adenocarcinoma, NOS	no	2011	Pattern 4
TCGA-HC-7742-11A	0730216b-c201-443c-9092-81e23fd13c6c	Adenomas and Adenocarcinomas	0730216b-c201-443c-9092-81e23fd13c6c	TCGA-HC-7742	Prostate gland	Not Reported	white	male	not hispanic or latino	Alive	58	-21323	1953		Prostate gland	TCGA-PRAD	['Cystic, Mucinous and Serous Neoplasms', 'Adenomas and Adenocarcinomas', 'Ductal and Lobular Neoplasms']	Prostate Adenocarcinoma	TCGA	c94737b5-5b26-54a3-bfc6-40bc2b84a7a7	HC	International Genomics Consortium	Prostate adenocarcinoma	IGC																No	0	not reported	Prostate gland	938	21323	Adenocarcinoma, NOS	no	2011	Pattern 4
TCGA-HC-7742-01A	0730216b-c201-443c-9092-81e23fd13c6c	Adenomas and Adenocarcinomas	0730216b-c201-443c-9092-81e23fd13c6c	TCGA-HC-7742	Prostate gland	Not Reported	white	male	not hispanic or latino	Alive	58	-21323	1953		Prostate gland	TCGA-PRAD	['Cystic, Mucinous and Serous Neoplasms', 'Adenomas and Adenocarcinomas', 'Ductal and Lobular Neoplasms']	Prostate Adenocarcinoma	TCGA	c94737b5-5b26-54a3-bfc6-40bc2b84a7a7	HC	International Genomics Consortium	Prostate adenocarcinoma	IGC																No	0	not reported	Prostate gland	938	21323	Adenocarcinoma, NOS	no	2011	Pattern 4
TCGA-G9-6384-01A	a279d5aa-51f7-4e75-9e14-b206b97ec4bd	Adenomas and Adenocarcinomas	a279d5aa-51f7-4e75-9e14-b206b97ec4bd	TCGA-G9-6384	Prostate gland	Not Reported	white	male	not hispanic or latino	Alive	53	-19620	1957		Prostate gland	TCGA-PRAD	['Cystic, Mucinous and Serous Neoplasms', 'Adenomas and Adenocarcinomas', 'Ductal and Lobular Neoplasms']	Prostate Adenocarcinoma	TCGA	93d73531-e5df-50f8-8863-84fada6752c0	G9	Roswell Park	Prostate adenocarcinoma	IGC																No	0	not reported	Prostate gland	765	19620	Adenocarcinoma, NOS	no	2010	Pattern 4
TCGA-G9-6384-11A	a279d5aa-51f7-4e75-9e14-b206b97ec4bd	Adenomas and Adenocarcinomas	a279d5aa-51f7-4e75-9e14-b206b97ec4bd	TCGA-G9-6384	Prostate gland	Not Reported	white	male	not hispanic or latino	Alive	53	-19620	1957		Prostate gland	TCGA-PRAD	['Cystic, Mucinous and Serous Neoplasms', 'Adenomas and Adenocarcinomas', 'Ductal and Lobular Neoplasms']	Prostate Adenocarcinoma	TCGA	93d73531-e5df-50f8-8863-84fada6752c0	G9	Roswell Park	Prostate adenocarcinoma	IGC																No	0	not reported	Prostate gland	765	19620	Adenocarcinoma, NOS	no	2010	Pattern 4
TCGA-G9-A9S0-01A	084ac674-f4cf-4a4a-a6a2-687c05c272ea	Adenomas and Adenocarcinomas	084ac674-f4cf-4a4a-a6a2-687c05c272ea	TCGA-G9-A9S0	Prostate gland	Not Reported	white	male	not hispanic or latino	Dead	53	-19530	1958	2013	Prostate gland	TCGA-PRAD	['Cystic, Mucinous and Serous Neoplasms', 'Adenomas and Adenocarcinomas', 'Ductal and Lobular Neoplasms']	Prostate Adenocarcinoma	TCGA	93d73531-e5df-50f8-8863-84fada6752c0	G9	Roswell Park	Prostate adenocarcinoma	IGC	791															No	0	not reported	Prostate gland		19530	Adenocarcinoma, NOS	no	2011	Pattern 4
TCGA-EJ-A46F-01A	08f11bdd-d665-45ab-b1a2-5485d91922c2	Adenomas and Adenocarcinomas	08f11bdd-d665-45ab-b1a2-5485d91922c2	TCGA-EJ-A46F	Prostate gland	Not Reported	white	male	not hispanic or latino	Alive	57	-21160	1954		Prostate gland	TCGA-PRAD	['Cystic, Mucinous and Serous Neoplasms', 'Adenomas and Adenocarcinomas', 'Ductal and Lobular Neoplasms']	Prostate Adenocarcinoma	TCGA	004844ca-ead5-564e-83aa-dd7ff27c293f	EJ	University of Pittsburgh	Prostate adenocarcinoma	IGC																No	0	not reported	Prostate gland	783	21160	Adenocarcinoma, NOS	no	2011	Pattern 4
TCGA-YL-A9WX-01A	a468353e-0a96-4a4d-8aef-5140bf1bf952	Adenomas and Adenocarcinomas	a468353e-0a96-4a4d-8aef-5140bf1bf952	TCGA-YL-A9WX	Prostate gland	Not Reported	white	male	not hispanic or latino	Alive	68	-25008	1941		Prostate gland	TCGA-PRAD	['Cystic, Mucinous and Serous Neoplasms', 'Adenomas and Adenocarcinomas', 'Ductal and Lobular Neoplasms']	Prostate Adenocarcinoma	TCGA	ab49fb71-c6b0-5cec-95d7-acc1c2773c52	YL	PROCURE Biobank	Prostate adenocarcinoma	NCH																No	0	not reported	Prostate gland	1518	25008	Adenocarcinoma, NOS	no	2009	Pattern 5
TCGA-CH-5754-01A	0aad0abd-750a-400d-a34f-491da996d46c	Adenomas and Adenocarcinomas	0aad0abd-750a-400d-a34f-491da996d46c	TCGA-CH-5754	Prostate gland	Not Reported	white	male	not hispanic or latino	Alive	65	-23803	1943		Prostate gland	TCGA-PRAD	['Cystic, Mucinous and Serous Neoplasms', 'Adenomas and Adenocarcinomas', 'Ductal and Lobular Neoplasms']	Prostate Adenocarcinoma	TCGA	e26b1374-41cc-53e9-82ed-2ec94bac2faf	CH	Indivumed	Prostate adenocarcinoma	IGC																No	0	not reported	Prostate gland	62	23803	Adenocarcinoma, NOS	no	2008	Pattern 5
TCGA-CH-5748-01A	0af98331-9305-41e9-af55-30390016d65e	Adenomas and Adenocarcinomas	0af98331-9305-41e9-af55-30390016d65e	TCGA-CH-5748	Prostate gland	Not Reported	white	male	not hispanic or latino	Alive	64	-23649	1945		Prostate gland	TCGA-PRAD	['Cystic, Mucinous and Serous Neoplasms', 'Adenomas and Adenocarcinomas', 'Ductal and Lobular Neoplasms']	Prostate Adenocarcinoma	TCGA	e26b1374-41cc-53e9-82ed-2ec94bac2faf	CH	Indivumed	Prostate adenocarcinoma	IGC																No	0	not reported	Prostate gland	31	23649	Adenocarcinoma, NOS	no	2009	Pattern 3
TCGA-Y6-A8TL-01A	a7045324-cb44-4b37-bbaf-641642c1d903	Adenomas and Adenocarcinomas	a7045324-cb44-4b37-bbaf-641642c1d903	TCGA-Y6-A8TL	Prostate gland	Not Reported	not reported	male	not reported	Alive	65	-23776	1947		Prostate gland	TCGA-PRAD	['Cystic, Mucinous and Serous Neoplasms', 'Adenomas and Adenocarcinomas', 'Ductal and Lobular Neoplasms']	Prostate Adenocarcinoma	TCGA	5355e0f4-594a-551b-ac28-ae6a3c45c18d	Y6	University of Arizona	Prostate adenocarcinoma	NCH																No	0	not reported	Prostate gland	992	23776	Adenocarcinoma, NOS	no	2012	Pattern 3
TCGA-YL-A9WJ-01A	0b5ed938-6ab8-4e76-8558-1d86f3a90dfa	Adenomas and Adenocarcinomas	0b5ed938-6ab8-4e76-8558-1d86f3a90dfa	TCGA-YL-A9WJ	Prostate gland	Not Reported	white	male	not hispanic or latino	Dead	47	-17322	1961	2013	Prostate gland	TCGA-PRAD	['Cystic, Mucinous and Serous Neoplasms', 'Adenomas and Adenocarcinomas', 'Ductal and Lobular Neoplasms']	Prostate Adenocarcinoma	TCGA	ab49fb71-c6b0-5cec-95d7-acc1c2773c52	YL	PROCURE Biobank	Prostate adenocarcinoma	NCH	1855															No	0	not reported	Prostate gland		17322	Adenocarcinoma, NOS	no	2008	Pattern 4
TCGA-CH-5769-01A	a7b76662-8380-4f35-9307-99c0acacb904	Adenomas and Adenocarcinomas	a7b76662-8380-4f35-9307-99c0acacb904	TCGA-CH-5769	Prostate gland	Not Reported	white	male	not hispanic or latino	Alive	48	-17807	1959		Prostate gland	TCGA-PRAD	['Cystic, Mucinous and Serous Neoplasms', 'Adenomas and Adenocarcinomas', 'Ductal and Lobular Neoplasms']	Prostate Adenocarcinoma	TCGA	e26b1374-41cc-53e9-82ed-2ec94bac2faf	CH	Indivumed	Prostate adenocarcinoma	IGC																No	0	not reported	Prostate gland	62	17807	Adenocarcinoma, NOS	no	2007	Pattern 4
TCGA-CH-5769-11A	a7b76662-8380-4f35-9307-99c0acacb904	Adenomas and Adenocarcinomas	a7b76662-8380-4f35-9307-99c0acacb904	TCGA-CH-5769	Prostate gland	Not Reported	white	male	not hispanic or latino	Alive	48	-17807	1959		Prostate gland	TCGA-PRAD	['Cystic, Mucinous and Serous Neoplasms', 'Adenomas and Adenocarcinomas', 'Ductal and Lobular Neoplasms']	Prostate Adenocarcinoma	TCGA	e26b1374-41cc-53e9-82ed-2ec94bac2faf	CH	Indivumed	Prostate adenocarcinoma	IGC																No	0	not reported	Prostate gland	62	17807	Adenocarcinoma, NOS	no	2007	Pattern 4
TCGA-CH-5794-01A	a80d3ee7-60dd-49bb-b049-9335afc035f5	Adenomas and Adenocarcinomas	a80d3ee7-60dd-49bb-b049-9335afc035f5	TCGA-CH-5794	Prostate gland	Not Reported	white	male	not hispanic or latino	Alive	65	-23924	1941		Prostate gland	TCGA-PRAD	['Cystic, Mucinous and Serous Neoplasms', 'Adenomas and Adenocarcinomas', 'Ductal and Lobular Neoplasms']	Prostate Adenocarcinoma	TCGA	e26b1374-41cc-53e9-82ed-2ec94bac2faf	CH	Indivumed	Prostate adenocarcinoma	IGC																No	0	not reported	Prostate gland	882	23924	Adenocarcinoma, NOS	no	2006	Pattern 4
TCGA-XK-AAIV-01A	0e747c7e-3621-4d88-847c-86811655d908	Adenomas and Adenocarcinomas	0e747c7e-3621-4d88-847c-86811655d908	TCGA-XK-AAIV	Prostate gland	Not Reported	white	male	not reported	Alive	63	-23325	1948		Prostate gland	TCGA-PRAD	['Cystic, Mucinous and Serous Neoplasms', 'Adenomas and Adenocarcinomas', 'Ductal and Lobular Neoplasms']	Prostate Adenocarcinoma	TCGA	74c23bc7-0548-5928-96c0-616b97ca2171	XK	Mayo Clinic Arizona	Prostate adenocarcinoma	NCH																No	0	not reported	Prostate gland	1133	23325	Adenocarcinoma, NOS	no	2011	Pattern 5
TCGA-KK-A6E5-01A	0fb599ce-5e10-4571-8160-4f5160791a3f	Adenomas and Adenocarcinomas	0fb599ce-5e10-4571-8160-4f5160791a3f	TCGA-KK-A6E5	Prostate gland	Not Reported	black or african american	male	not reported	Alive	63	-23144	1946		Prostate gland	TCGA-PRAD	['Cystic, Mucinous and Serous Neoplasms', 'Adenomas and Adenocarcinomas', 'Ductal and Lobular Neoplasms']	Prostate Adenocarcinoma	TCGA	c4a03d2d-b7e9-5506-9521-4df06091fb20	KK	MD Anderson Cancer Center	Prostate adenocarcinoma	IGC																No	0	not reported	Prostate gland	2073	23144	Adenocarcinoma, NOS	no	2009	Pattern 3
TCGA-V1-A9OQ-01A	10271d9c-9b9c-4b5f-a845-a0f1bd03af51	Adenomas and Adenocarcinomas	10271d9c-9b9c-4b5f-a845-a0f1bd03af51	TCGA-V1-A9OQ	Prostate gland	Not Reported	white	male	hispanic or latino	Alive	67	-24820			Prostate gland	TCGA-PRAD	['Cystic, Mucinous and Serous Neoplasms', 'Adenomas and Adenocarcinomas', 'Ductal and Lobular Neoplasms']	Prostate Adenocarcinoma	TCGA	5e0dacbd-92b3-572e-86c7-18511019c25d	V1	University of California San Francisco	Prostate adenocarcinoma	NCH																No		not reported	Prostate gland	371	24820	Adenocarcinoma, NOS	no		Pattern 3
TCGA-FC-7961-01A	a8d81122-3f2a-43f4-bdc1-479cab37a19d	Adenomas and Adenocarcinomas	a8d81122-3f2a-43f4-bdc1-479cab37a19d	TCGA-FC-7961	Prostate gland	Not Reported	white	male	not hispanic or latino	Alive	62	-22888	1949		Prostate gland	TCGA-PRAD	['Cystic, Mucinous and Serous Neoplasms', 'Adenomas and Adenocarcinomas', 'Ductal and Lobular Neoplasms']	Prostate Adenocarcinoma	TCGA	88622975-7ba4-571d-a657-4943b0c6dc56	FC	Asterand	Prostate adenocarcinoma	IGC																No	0	not reported	Prostate gland	469	22888	Adenocarcinoma, NOS	no	2011	Pattern 5
TCGA-HC-7079-01A	10fbe481-f111-4f88-ae45-4d67cb265567	Adenomas and Adenocarcinomas	10fbe481-f111-4f88-ae45-4d67cb265567	TCGA-HC-7079	Prostate gland	Not Reported	white	male	not hispanic or latino	Alive	51	-18734	1959		Prostate gland	TCGA-PRAD	['Cystic, Mucinous and Serous Neoplasms', 'Adenomas and Adenocarcinomas', 'Ductal and Lobular Neoplasms']	Prostate Adenocarcinoma	TCGA	c94737b5-5b26-54a3-bfc6-40bc2b84a7a7	HC	International Genomics Consortium	Prostate adenocarcinoma	IGC																No	0	not reported	Prostate gland	1184	18734	Adenocarcinoma, NOS	no	2010	Pattern 4
TCGA-J9-A8CL-01A	1122fa92-0073-4f59-9880-3f1a34620758	Adenomas and Adenocarcinomas	1122fa92-0073-4f59-9880-3f1a34620758	TCGA-J9-A8CL	Prostate gland	Not Reported	white	male	not hispanic or latino	Alive	66	-24145	1947		Prostate gland	TCGA-PRAD	['Cystic, Mucinous and Serous Neoplasms', 'Adenomas and Adenocarcinomas', 'Ductal and Lobular Neoplasms']	Prostate Adenocarcinoma	TCGA	22dc9007-b53e-50b4-841c-8c4e685afb16	J9	Melbourne Health	Prostate adenocarcinoma	IGC																No	0	not reported	Prostate gland	405	24145	Adenocarcinoma, NOS	no	2013	Pattern 5
TCGA-VP-A87D-01A	aa405b5f-f75d-486a-96f3-1df7add18193	Adenomas and Adenocarcinomas	aa405b5f-f75d-486a-96f3-1df7add18193	TCGA-VP-A87D	Prostate gland	Not Reported	white	male	not reported	Alive	54	-19818	1953		Prostate gland	TCGA-PRAD	['Cystic, Mucinous and Serous Neoplasms', 'Adenomas and Adenocarcinomas', 'Ductal and Lobular Neoplasms']	Prostate Adenocarcinoma	TCGA	ab59258a-5d16-59c2-8ae9-535aff76b4ee	VP	Washington University	Prostate adenocarcinoma	NCH																No	0	not reported	Prostate gland	1853	19818	Adenocarcinoma, NOS	no	2007	Pattern 5
TCGA-EJ-A6RC-01A	aae0fca8-99e9-4fde-a2e9-b0ea500737f8	Adenomas and Adenocarcinomas	aae0fca8-99e9-4fde-a2e9-b0ea500737f8	TCGA-EJ-A6RC	Prostate gland	Not Reported	white	male	not reported	Alive	64	-23598	1947		Prostate gland	TCGA-PRAD	['Cystic, Mucinous and Serous Neoplasms', 'Adenomas and Adenocarcinomas', 'Ductal and Lobular Neoplasms']	Prostate Adenocarcinoma	TCGA	004844ca-ead5-564e-83aa-dd7ff27c293f	EJ	University of Pittsburgh	Prostate adenocarcinoma	IGC																No	0	not reported	Prostate gland	873	23598	Adenocarcinoma, NOS	yes	2011	Pattern 3
TCGA-KK-A7B3-01A	aaeb1d59-d6ce-4422-9639-f1e83c002d84	Adenomas and Adenocarcinomas	aaeb1d59-d6ce-4422-9639-f1e83c002d84	TCGA-KK-A7B3	Prostate gland	Not Reported	white	male	not reported	Alive	62	-22830	1950		Prostate gland	TCGA-PRAD	['Cystic, Mucinous and Serous Neoplasms', 'Adenomas and Adenocarcinomas', 'Ductal and Lobular Neoplasms']	Prostate Adenocarcinoma	TCGA	c4a03d2d-b7e9-5506-9521-4df06091fb20	KK	MD Anderson Cancer Center	Prostate adenocarcinoma	IGC																No	0	not reported	Prostate gland	899	22830	Adenocarcinoma, NOS	yes	2012	Pattern 5
TCGA-XK-AAIR-01A	12d2b93e-a033-4b36-ae81-c15879eb40bd	Adenomas and Adenocarcinomas	12d2b93e-a033-4b36-ae81-c15879eb40bd	TCGA-XK-AAIR	Prostate gland	Not Reported	white	male	not reported	Alive	75	-27703	1936		Prostate gland	TCGA-PRAD	['Cystic, Mucinous and Serous Neoplasms', 'Adenomas and Adenocarcinomas', 'Ductal and Lobular Neoplasms']	Prostate Adenocarcinoma	TCGA	74c23bc7-0548-5928-96c0-616b97ca2171	XK	Mayo Clinic Arizona	Prostate adenocarcinoma	NCH																No	0	not reported	Prostate gland	972	27703	Adenocarcinoma, NOS	no	2011	Pattern 4
TCGA-G9-6378-01A	12f225d0-cbff-44eb-9183-bacc7f33b090	Adenomas and Adenocarcinomas	12f225d0-cbff-44eb-9183-bacc7f33b090	TCGA-G9-6378	Prostate gland	Not Reported	black or african american	male	not hispanic or latino	Alive	54	-19879	1955		Prostate gland	TCGA-PRAD	['Cystic, Mucinous and Serous Neoplasms', 'Adenomas and Adenocarcinomas', 'Ductal and Lobular Neoplasms']	Prostate Adenocarcinoma	TCGA	93d73531-e5df-50f8-8863-84fada6752c0	G9	Roswell Park	Prostate adenocarcinoma	IGC																No	0	not reported	Prostate gland	1155	19879	Adenocarcinoma, NOS	no	2009	Pattern 4
TCGA-VN-A88Q-01A	ab540819-9531-4e99-868a-751649f25e6a	Adenomas and Adenocarcinomas	ab540819-9531-4e99-868a-751649f25e6a	TCGA-VN-A88Q	Prostate gland	Not Reported	white	male	not hispanic or latino	Alive	60	-22087	1950		Prostate gland	TCGA-PRAD	['Cystic, Mucinous and Serous Neoplasms', 'Adenomas and Adenocarcinomas', 'Ductal and Lobular Neoplasms']	Prostate Adenocarcinoma	TCGA	6d2f726f-6336-5aa2-b6f3-c17385043cb9	VN	NCI Urologic Oncology Branch	Prostate adenocarcinoma	NCH																No	0	not reported	Prostate gland	1366	22087	Adenocarcinoma, NOS	no	2010	Pattern 4
TCGA-EJ-7782-11A	1426b4bf-f4a5-477c-bbbb-e0e656549764	Adenomas and Adenocarcinomas	1426b4bf-f4a5-477c-bbbb-e0e656549764	TCGA-EJ-7782	Prostate gland	Not Reported	black or african american	male	not hispanic or latino	Alive	71	-25965	1939		Prostate gland	TCGA-PRAD	['Cystic, Mucinous and Serous Neoplasms', 'Adenomas and Adenocarcinomas', 'Ductal and Lobular Neoplasms']	Prostate Adenocarcinoma	TCGA	004844ca-ead5-564e-83aa-dd7ff27c293f	EJ	University of Pittsburgh	Prostate adenocarcinoma	IGC																No	0	not reported	Prostate gland	1167	25965	Adenocarcinoma, NOS	no	2010	Pattern 4
TCGA-EJ-7782-01A	1426b4bf-f4a5-477c-bbbb-e0e656549764	Adenomas and Adenocarcinomas	1426b4bf-f4a5-477c-bbbb-e0e656549764	TCGA-EJ-7782	Prostate gland	Not Reported	black or african american	male	not hispanic or latino	Alive	71	-25965	1939		Prostate gland	TCGA-PRAD	['Cystic, Mucinous and Serous Neoplasms', 'Adenomas and Adenocarcinomas', 'Ductal and Lobular Neoplasms']	Prostate Adenocarcinoma	TCGA	004844ca-ead5-564e-83aa-dd7ff27c293f	EJ	University of Pittsburgh	Prostate adenocarcinoma	IGC																No	0	not reported	Prostate gland	1167	25965	Adenocarcinoma, NOS	no	2010	Pattern 4
TCGA-CH-5745-01A	ac67d0df-7dc0-4a1a-8b47-beec9b94de86	Adenomas and Adenocarcinomas	ac67d0df-7dc0-4a1a-8b47-beec9b94de86	TCGA-CH-5745	Prostate gland	Not Reported	white	male	not hispanic or latino	Alive	68	-24837	1940		Prostate gland	TCGA-PRAD	['Cystic, Mucinous and Serous Neoplasms', 'Adenomas and Adenocarcinomas', 'Ductal and Lobular Neoplasms']	Prostate Adenocarcinoma	TCGA	e26b1374-41cc-53e9-82ed-2ec94bac2faf	CH	Indivumed	Prostate adenocarcinoma	IGC																No	0	not reported	Prostate gland	91	24837	Adenocarcinoma, NOS	no	2008	Pattern 4
TCGA-M7-A71Y-01A	1583aea0-5d69-4165-9bef-d5bfdddf3a65	Adenomas and Adenocarcinomas	1583aea0-5d69-4165-9bef-d5bfdddf3a65	TCGA-M7-A71Y	Prostate gland	Not Reported	white	male	not reported	Alive	55	-20357	1958		Prostate gland	TCGA-PRAD	['Cystic, Mucinous and Serous Neoplasms', 'Adenomas and Adenocarcinomas', 'Ductal and Lobular Neoplasms']	Prostate Adenocarcinoma	TCGA	3808bd1c-a6a8-59ee-a194-90b9960f58b0	M7	University of North Carolina	Prostate adenocarcinoma	NCH																No	0	not reported	Prostate gland	493	20357	Adenocarcinoma, NOS	no	2013	Pattern 4
TCGA-ZG-A9KY-01A	adbf5bda-e2dc-4b25-8fb9-96d89093f77d	Adenomas and Adenocarcinomas	adbf5bda-e2dc-4b25-8fb9-96d89093f77d	TCGA-ZG-A9KY	Prostate gland	Not Reported	white	male	not hispanic or latino	Alive	73	-27000	1940		Prostate gland	TCGA-PRAD	['Cystic, Mucinous and Serous Neoplasms', 'Adenomas and Adenocarcinomas', 'Ductal and Lobular Neoplasms']	Prostate Adenocarcinoma	TCGA	996cb621-efc2-5c61-bf51-806a3edee05f	ZG	University Medical Center Hamburg-Eppendorf	Prostate adenocarcinoma	NCH																No	0	not reported	Prostate gland	130	27000	Adenocarcinoma, NOS	no	2013	Pattern 4
TCGA-VP-A87B-01A	17c0ce0f-8227-4119-9b39-ea8db18f5f4b	Adenomas and Adenocarcinomas	17c0ce0f-8227-4119-9b39-ea8db18f5f4b	TCGA-VP-A87B	Prostate gland	Not Reported	white	male	not reported	Alive	63	-23271	1944		Prostate gland	TCGA-PRAD	['Cystic, Mucinous and Serous Neoplasms', 'Adenomas and Adenocarcinomas', 'Ductal and Lobular Neoplasms']	Prostate Adenocarcinoma	TCGA	ab59258a-5d16-59c2-8ae9-535aff76b4ee	VP	Washington University	Prostate adenocarcinoma	NCH																No	0	not reported	Prostate gland	2722	23271	Adenocarcinoma, NOS	no	2007	Pattern 4
TCGA-EJ-5532-01A	ae3a0c92-148d-4f1c-8563-06ac1050f53e	Adenomas and Adenocarcinomas	ae3a0c92-148d-4f1c-8563-06ac1050f53e	TCGA-EJ-5532	Prostate gland	Not Reported	white	male	not hispanic or latino	Alive	57	-21110	1952		Prostate gland	TCGA-PRAD	['Cystic, Mucinous and Serous Neoplasms', 'Adenomas and Adenocarcinomas', 'Ductal and Lobular Neoplasms']	Prostate Adenocarcinoma	TCGA	004844ca-ead5-564e-83aa-dd7ff27c293f	EJ	University of Pittsburgh	Prostate adenocarcinoma	IGC																No	0	not reported	Prostate gland	1828	21110	Adenocarcinoma, NOS	no	2009	Pattern 4
TCGA-J9-A8CN-01A	186d7f36-4e93-4ab2-bc23-95d5cd296656	Adenomas and Adenocarcinomas	186d7f36-4e93-4ab2-bc23-95d5cd296656	TCGA-J9-A8CN	Prostate gland	Not Reported	white	male	not hispanic or latino	Alive	53	-19662	1958		Prostate gland	TCGA-PRAD	['Cystic, Mucinous and Serous Neoplasms', 'Adenomas and Adenocarcinomas', 'Ductal and Lobular Neoplasms']	Prostate Adenocarcinoma	TCGA	22dc9007-b53e-50b4-841c-8c4e685afb16	J9	Melbourne Health	Prostate adenocarcinoma	IGC																No	0	not reported	Prostate gland	1237	19662	Adenocarcinoma, NOS	yes	2011	Pattern 3
TCGA-EJ-7794-01A	aeec3005-25d7-45fc-a9ff-014d57960216	Adenomas and Adenocarcinomas	aeec3005-25d7-45fc-a9ff-014d57960216	TCGA-EJ-7794	Prostate gland	Not Reported	white	male	not hispanic or latino	Alive	67	-24478	1943		Prostate gland	TCGA-PRAD	['Cystic, Mucinous and Serous Neoplasms', 'Adenomas and Adenocarcinomas', 'Ductal and Lobular Neoplasms']	Prostate Adenocarcinoma	TCGA	004844ca-ead5-564e-83aa-dd7ff27c293f	EJ	University of Pittsburgh	Prostate adenocarcinoma	IGC																No	0	not reported	Prostate gland	1306	24478	Adenocarcinoma, NOS	no	2010	Pattern 4
TCGA-EJ-7794-11A	aeec3005-25d7-45fc-a9ff-014d57960216	Adenomas and Adenocarcinomas	aeec3005-25d7-45fc-a9ff-014d57960216	TCGA-EJ-7794	Prostate gland	Not Reported	white	male	not hispanic or latino	Alive	67	-24478	1943		Prostate gland	TCGA-PRAD	['Cystic, Mucinous and Serous Neoplasms', 'Adenomas and Adenocarcinomas', 'Ductal and Lobular Neoplasms']	Prostate Adenocarcinoma	TCGA	004844ca-ead5-564e-83aa-dd7ff27c293f	EJ	University of Pittsburgh	Prostate adenocarcinoma	IGC																No	0	not reported	Prostate gland	1306	24478	Adenocarcinoma, NOS	no	2010	Pattern 4
TCGA-EJ-5515-01A	19cf56b2-a85b-43e7-971f-5680b9b1a67a	Adenomas and Adenocarcinomas	19cf56b2-a85b-43e7-971f-5680b9b1a67a	TCGA-EJ-5515	Prostate gland	Not Reported	white	male	not hispanic or latino	Alive	60	-22097	1949		Prostate gland	TCGA-PRAD	['Cystic, Mucinous and Serous Neoplasms', 'Adenomas and Adenocarcinomas', 'Ductal and Lobular Neoplasms']	Prostate Adenocarcinoma	TCGA	004844ca-ead5-564e-83aa-dd7ff27c293f	EJ	University of Pittsburgh	Prostate adenocarcinoma	IGC																No	0	not reported	Prostate gland	1832	22097	Adenocarcinoma, NOS	no	2009	Pattern 4
TCGA-KK-A6DY-01A	b1bdaf2d-7d84-4409-9427-5390150bb96d	Adenomas and Adenocarcinomas	b1bdaf2d-7d84-4409-9427-5390150bb96d	TCGA-KK-A6DY	Prostate gland	Not Reported	black or african american	male	not reported	Alive	50	-18420	1952		Prostate gland	TCGA-PRAD	['Cystic, Mucinous and Serous Neoplasms', 'Adenomas and Adenocarcinomas', 'Ductal and Lobular Neoplasms']	Prostate Adenocarcinoma	TCGA	c4a03d2d-b7e9-5506-9521-4df06091fb20	KK	MD Anderson Cancer Center	Prostate adenocarcinoma	IGC																No	0	not reported	Prostate gland	4295	18420	Adenocarcinoma, NOS	no	2002	Pattern 4
TCGA-YL-A9WK-01A	b2bcc97f-03a6-409a-8b91-78221cb10d7f	Adenomas and Adenocarcinomas	b2bcc97f-03a6-409a-8b91-78221cb10d7f	TCGA-YL-A9WK	Prostate gland	Not Reported	black or african american	male	not hispanic or latino	Alive	63	-23272	1945		Prostate gland	TCGA-PRAD	['Cystic, Mucinous and Serous Neoplasms', 'Adenomas and Adenocarcinomas', 'Ductal and Lobular Neoplasms']	Prostate Adenocarcinoma	TCGA	ab49fb71-c6b0-5cec-95d7-acc1c2773c52	YL	PROCURE Biobank	Prostate adenocarcinoma	NCH																No	0	not reported	Prostate gland	2136	23272	Adenocarcinoma, NOS	no	2008	Pattern 5
TCGA-CH-5741-01A	b3bf57d4-e31a-4740-b438-fa826fb79550	Adenomas and Adenocarcinomas	b3bf57d4-e31a-4740-b438-fa826fb79550	TCGA-CH-5741	Prostate gland	Not Reported	white	male	not hispanic or latino	Alive	56	-20759	1952		Prostate gland	TCGA-PRAD	['Cystic, Mucinous and Serous Neoplasms', 'Adenomas and Adenocarcinomas', 'Ductal and Lobular Neoplasms']	Prostate Adenocarcinoma	TCGA	e26b1374-41cc-53e9-82ed-2ec94bac2faf	CH	Indivumed	Prostate adenocarcinoma	IGC																No	0	not reported	Prostate gland	395	20759	Adenocarcinoma, NOS	no	2008	Pattern 5
TCGA-ZG-A9LN-01A	1d2c5f72-cdca-4cc8-8a96-2abe10207356	Adenomas and Adenocarcinomas	1d2c5f72-cdca-4cc8-8a96-2abe10207356	TCGA-ZG-A9LN	Prostate gland	Not Reported	white	male	not hispanic or latino	Alive	57	-21050	1956		Prostate gland	TCGA-PRAD	['Cystic, Mucinous and Serous Neoplasms', 'Adenomas and Adenocarcinomas', 'Ductal and Lobular Neoplasms']	Prostate Adenocarcinoma	TCGA	996cb621-efc2-5c61-bf51-806a3edee05f	ZG	University Medical Center Hamburg-Eppendorf	Prostate adenocarcinoma	NCH																No	0	not reported	Prostate gland	115	21050	Adenocarcinoma, NOS	no	2013	Pattern 4
TCGA-G9-6363-01A	b5b3871c-078c-46a7-ac50-ef916d4a6781	Adenomas and Adenocarcinomas	b5b3871c-078c-46a7-ac50-ef916d4a6781	TCGA-G9-6363	Prostate gland	Not Reported	white	male	not hispanic or latino	Alive	64	-23480	1945		Prostate gland	TCGA-PRAD	['Cystic, Mucinous and Serous Neoplasms', 'Adenomas and Adenocarcinomas', 'Ductal and Lobular Neoplasms']	Prostate Adenocarcinoma	TCGA	93d73531-e5df-50f8-8863-84fada6752c0	G9	Roswell Park	Prostate adenocarcinoma	IGC																No	0	not reported	Prostate gland	1378	23480	Adenocarcinoma, NOS	no	2009	Pattern 3
TCGA-G9-6363-11A	b5b3871c-078c-46a7-ac50-ef916d4a6781	Adenomas and Adenocarcinomas	b5b3871c-078c-46a7-ac50-ef916d4a6781	TCGA-G9-6363	Prostate gland	Not Reported	white	male	not hispanic or latino	Alive	64	-23480	1945		Prostate gland	TCGA-PRAD	['Cystic, Mucinous and Serous Neoplasms', 'Adenomas and Adenocarcinomas', 'Ductal and Lobular Neoplasms']	Prostate Adenocarcinoma	TCGA	93d73531-e5df-50f8-8863-84fada6752c0	G9	Roswell Park	Prostate adenocarcinoma	IGC																No	0	not reported	Prostate gland	1378	23480	Adenocarcinoma, NOS	no	2009	Pattern 3
TCGA-KK-A8IG-01A	1e3c1d8f-b3c9-47be-89e4-22e6b16ed2ae	Adenomas and Adenocarcinomas	1e3c1d8f-b3c9-47be-89e4-22e6b16ed2ae	TCGA-KK-A8IG	Prostate gland	Not Reported	white	male	not reported	Alive	55	-20266	1953		Prostate gland	TCGA-PRAD	['Cystic, Mucinous and Serous Neoplasms', 'Adenomas and Adenocarcinomas', 'Ductal and Lobular Neoplasms']	Prostate Adenocarcinoma	TCGA	c4a03d2d-b7e9-5506-9521-4df06091fb20	KK	MD Anderson Cancer Center	Prostate adenocarcinoma	IGC																No	0	not reported	Prostate gland	2505	20266	Adenocarcinoma, NOS	no	2008	Pattern 3
TCGA-EJ-AB27-01A	b7b61392-c085-4e28-892f-e9b6fe6ece41	Adenomas and Adenocarcinomas	b7b61392-c085-4e28-892f-e9b6fe6ece41	TCGA-EJ-AB27	Prostate gland	Not Reported	white	male	not reported	Alive	51	-18648	1962		Prostate gland	TCGA-PRAD	['Cystic, Mucinous and Serous Neoplasms', 'Adenomas and Adenocarcinomas', 'Ductal and Lobular Neoplasms']	Prostate Adenocarcinoma	TCGA	004844ca-ead5-564e-83aa-dd7ff27c293f	EJ	University of Pittsburgh	Prostate adenocarcinoma	IGC																No	0	not reported	Prostate gland	145	18648	Adenocarcinoma, NOS	no	2013	Pattern 3
TCGA-EJ-7789-01A	1f4ff2c7-3fbb-46a1-99cf-68d2c33c5175	Adenomas and Adenocarcinomas	1f4ff2c7-3fbb-46a1-99cf-68d2c33c5175	TCGA-EJ-7789	Prostate gland	Not Reported	black or african american	male	not hispanic or latino	Alive	66	-24107	1945		Prostate gland	TCGA-PRAD	['Cystic, Mucinous and Serous Neoplasms', 'Adenomas and Adenocarcinomas', 'Ductal and Lobular Neoplasms']	Prostate Adenocarcinoma	TCGA	004844ca-ead5-564e-83aa-dd7ff27c293f	EJ	University of Pittsburgh	Prostate adenocarcinoma	IGC																No	0	not reported	Prostate gland	1105	24107	Adenocarcinoma, NOS	no	2011	Pattern 3
TCGA-EJ-7789-11A	1f4ff2c7-3fbb-46a1-99cf-68d2c33c5175	Adenomas and Adenocarcinomas	1f4ff2c7-3fbb-46a1-99cf-68d2c33c5175	TCGA-EJ-7789	Prostate gland	Not Reported	black or african american	male	not hispanic or latino	Alive	66	-24107	1945		Prostate gland	TCGA-PRAD	['Cystic, Mucinous and Serous Neoplasms', 'Adenomas and Adenocarcinomas', 'Ductal and Lobular Neoplasms']	Prostate Adenocarcinoma	TCGA	004844ca-ead5-564e-83aa-dd7ff27c293f	EJ	University of Pittsburgh	Prostate adenocarcinoma	IGC																No	0	not reported	Prostate gland	1105	24107	Adenocarcinoma, NOS	no	2011	Pattern 3
TCGA-EJ-5527-01A	ba0c9096-5f35-4f0a-ae98-ee1a695b55f0	Adenomas and Adenocarcinomas	ba0c9096-5f35-4f0a-ae98-ee1a695b55f0	TCGA-EJ-5527	Prostate gland	Not Reported	white	male	not hispanic or latino	Alive	69	-25234	1940		Prostate gland	TCGA-PRAD	['Cystic, Mucinous and Serous Neoplasms', 'Adenomas and Adenocarcinomas', 'Ductal and Lobular Neoplasms']	Prostate Adenocarcinoma	TCGA	004844ca-ead5-564e-83aa-dd7ff27c293f	EJ	University of Pittsburgh	Prostate adenocarcinoma	IGC																No	0	not reported	Prostate gland	1778	25234	Adenocarcinoma, NOS	no	2009	Pattern 3
TCGA-FC-7708-01A	208a75b3-407c-4c5a-8938-3691547b6887	Adenomas and Adenocarcinomas	208a75b3-407c-4c5a-8938-3691547b6887	TCGA-FC-7708	Prostate gland	Not Reported	asian	male	not hispanic or latino	Alive	52	-19144	1959		Prostate gland	TCGA-PRAD	['Cystic, Mucinous and Serous Neoplasms', 'Adenomas and Adenocarcinomas', 'Ductal and Lobular Neoplasms']	Prostate Adenocarcinoma	TCGA	88622975-7ba4-571d-a657-4943b0c6dc56	FC	Asterand	Prostate adenocarcinoma	IGC																No	0	not reported	Prostate gland	864	19144	Adenocarcinoma, NOS	no	2011	Pattern 3
TCGA-G9-6353-01A	bcc94953-ce79-428e-99c1-632e42c1b9bc	Adenomas and Adenocarcinomas	bcc94953-ce79-428e-99c1-632e42c1b9bc	TCGA-G9-6353	Prostate gland	Not Reported	white	male	not hispanic or latino	Alive	58	-21221	1951		Prostate gland	TCGA-PRAD	['Cystic, Mucinous and Serous Neoplasms', 'Adenomas and Adenocarcinomas', 'Ductal and Lobular Neoplasms']	Prostate Adenocarcinoma	TCGA	93d73531-e5df-50f8-8863-84fada6752c0	G9	Roswell Park	Prostate adenocarcinoma	IGC																No	0	not reported	Prostate gland	1542	21221	Adenocarcinoma, NOS	no	2009	Pattern 4
TCGA-G9-6353-11A	bcc94953-ce79-428e-99c1-632e42c1b9bc	Adenomas and Adenocarcinomas	bcc94953-ce79-428e-99c1-632e42c1b9bc	TCGA-G9-6353	Prostate gland	Not Reported	white	male	not hispanic or latino	Alive	58	-21221	1951		Prostate gland	TCGA-PRAD	['Cystic, Mucinous and Serous Neoplasms', 'Adenomas and Adenocarcinomas', 'Ductal and Lobular Neoplasms']	Prostate Adenocarcinoma	TCGA	93d73531-e5df-50f8-8863-84fada6752c0	G9	Roswell Park	Prostate adenocarcinoma	IGC																No	0	not reported	Prostate gland	1542	21221	Adenocarcinoma, NOS	no	2009	Pattern 4
TCGA-EJ-5508-01A	bd18dd01-d894-4bdd-9ce2-e25705a52a57	Adenomas and Adenocarcinomas	bd18dd01-d894-4bdd-9ce2-e25705a52a57	TCGA-EJ-5508	Prostate gland	Not Reported	white	male	not hispanic or latino	Alive	65	-23758	1943		Prostate gland	TCGA-PRAD	['Cystic, Mucinous and Serous Neoplasms', 'Adenomas and Adenocarcinomas', 'Ductal and Lobular Neoplasms']	Prostate Adenocarcinoma	TCGA	004844ca-ead5-564e-83aa-dd7ff27c293f	EJ	University of Pittsburgh	Prostate adenocarcinoma	IGC																No	0	not reported	Prostate gland	1965	23758	Adenocarcinoma, NOS	no	2008	Pattern 4
TCGA-YL-A8SL-01B	23ebc73d-be3b-42f8-9390-bf18a21afc5c	Adenomas and Adenocarcinomas	23ebc73d-be3b-42f8-9390-bf18a21afc5c	TCGA-YL-A8SL	Prostate gland	Not Reported	white	male	not hispanic or latino	Alive	74	-27033	1937		Prostate gland	TCGA-PRAD	['Cystic, Mucinous and Serous Neoplasms', 'Adenomas and Adenocarcinomas', 'Ductal and Lobular Neoplasms']	Prostate Adenocarcinoma	TCGA	ab49fb71-c6b0-5cec-95d7-acc1c2773c52	YL	PROCURE Biobank	Prostate adenocarcinoma	NCH																No	0	not reported	Prostate gland	987	27033	Adenocarcinoma, NOS	no	2011	Pattern 4
TCGA-VP-A87K-01A	24d7d4d8-f5c1-4d71-80e0-72a429fc9dbd	Ductal and Lobular Neoplasms	24d7d4d8-f5c1-4d71-80e0-72a429fc9dbd	TCGA-VP-A87K	Prostate gland	Not Reported	white	male	not reported	Alive	63	-23030	1947		Prostate gland	TCGA-PRAD	['Cystic, Mucinous and Serous Neoplasms', 'Adenomas and Adenocarcinomas', 'Ductal and Lobular Neoplasms']	Prostate Adenocarcinoma	TCGA	ab59258a-5d16-59c2-8ae9-535aff76b4ee	VP	Washington University	Prostate adenocarcinoma	NCH																No	0	not reported	Prostate gland	1306	23030	Infiltrating duct carcinoma, NOS	no	2010	Pattern 4
TCGA-KK-A6E7-01A	25c669b3-4d4a-4142-a403-677be8522875	Adenomas and Adenocarcinomas	25c669b3-4d4a-4142-a403-677be8522875	TCGA-KK-A6E7	Prostate gland	Not Reported	not reported	male	hispanic or latino	Alive	46	-17074	1961		Prostate gland	TCGA-PRAD	['Cystic, Mucinous and Serous Neoplasms', 'Adenomas and Adenocarcinomas', 'Ductal and Lobular Neoplasms']	Prostate Adenocarcinoma	TCGA	c4a03d2d-b7e9-5506-9521-4df06091fb20	KK	MD Anderson Cancer Center	Prostate adenocarcinoma	IGC																No	0	not reported	Prostate gland	2760	17074	Adenocarcinoma, NOS	no	2007	Pattern 4
TCGA-XJ-A83G-01A	bf428d43-2da6-43fc-bd62-7cbff84e95ec	Adenomas and Adenocarcinomas	bf428d43-2da6-43fc-bd62-7cbff84e95ec	TCGA-XJ-A83G	Prostate gland	Not Reported	black or african american	male	not hispanic or latino	Alive	51		1959		Prostate gland	TCGA-PRAD	['Cystic, Mucinous and Serous Neoplasms', 'Adenomas and Adenocarcinomas', 'Ductal and Lobular Neoplasms']	Prostate Adenocarcinoma	TCGA	fc10b9bf-662e-5efc-9f98-69ebf7abb8e2	XJ	University of Kansas	Prostate adenocarcinoma	NCH																No	0	not reported	Prostate gland	1461		Adenocarcinoma, NOS	no	2010	Pattern 3
TCGA-KK-A8I9-01A	261c3d74-706e-4751-bd15-8f3c1a402ff0	Adenomas and Adenocarcinomas	261c3d74-706e-4751-bd15-8f3c1a402ff0	TCGA-KK-A8I9	Prostate gland	Not Reported	not reported	male	not reported	Alive	61	-22295	1951		Prostate gland	TCGA-PRAD	['Cystic, Mucinous and Serous Neoplasms', 'Adenomas and Adenocarcinomas', 'Ductal and Lobular Neoplasms']	Prostate Adenocarcinoma	TCGA	c4a03d2d-b7e9-5506-9521-4df06091fb20	KK	MD Anderson Cancer Center	Prostate adenocarcinoma	IGC																No	0	not reported	Prostate gland	1001	22295	Adenocarcinoma, NOS	no	2012	Pattern 4
TCGA-YL-A8SH-01B	bfb973eb-d42d-4900-a606-a381d2317555	Adenomas and Adenocarcinomas	bfb973eb-d42d-4900-a606-a381d2317555	TCGA-YL-A8SH	Prostate gland	Not Reported	white	male	not hispanic or latino	Dead	69	-25395	1940	2011	Prostate gland	TCGA-PRAD	['Cystic, Mucinous and Serous Neoplasms', 'Adenomas and Adenocarcinomas', 'Ductal and Lobular Neoplasms']	Prostate Adenocarcinoma	TCGA	ab49fb71-c6b0-5cec-95d7-acc1c2773c52	YL	PROCURE Biobank	Prostate adenocarcinoma	NCH	875															No	0	not reported	Prostate gland		25395	Adenocarcinoma, NOS	no	2009	Pattern 3
TCGA-CH-5788-01A	c039014f-821c-43d6-9d3c-914f9c8d98fa	Adenomas and Adenocarcinomas	c039014f-821c-43d6-9d3c-914f9c8d98fa	TCGA-CH-5788	Prostate gland	Not Reported	white	male	not hispanic or latino	Alive	69	-25233	1938		Prostate gland	TCGA-PRAD	['Cystic, Mucinous and Serous Neoplasms', 'Adenomas and Adenocarcinomas', 'Ductal and Lobular Neoplasms']	Prostate Adenocarcinoma	TCGA	e26b1374-41cc-53e9-82ed-2ec94bac2faf	CH	Indivumed	Prostate adenocarcinoma	IGC																No	0	not reported	Prostate gland	821	25233	Adenocarcinoma, NOS	no	2007	Pattern 3
TCGA-EJ-7792-11A	28689d40-03e5-4e17-aba1-f2d571535eed	Adenomas and Adenocarcinomas	28689d40-03e5-4e17-aba1-f2d571535eed	TCGA-EJ-7792	Prostate gland	Not Reported	white	male	not hispanic or latino	Alive	53	-19454	1957		Prostate gland	TCGA-PRAD	['Cystic, Mucinous and Serous Neoplasms', 'Adenomas and Adenocarcinomas', 'Ductal and Lobular Neoplasms']	Prostate Adenocarcinoma	TCGA	004844ca-ead5-564e-83aa-dd7ff27c293f	EJ	University of Pittsburgh	Prostate adenocarcinoma	IGC																No	0	not reported	Prostate gland	1396	19454	Adenocarcinoma, NOS	no	2010	Pattern 4
TCGA-EJ-7792-01A	28689d40-03e5-4e17-aba1-f2d571535eed	Adenomas and Adenocarcinomas	28689d40-03e5-4e17-aba1-f2d571535eed	TCGA-EJ-7792	Prostate gland	Not Reported	white	male	not hispanic or latino	Alive	53	-19454	1957		Prostate gland	TCGA-PRAD	['Cystic, Mucinous and Serous Neoplasms', 'Adenomas and Adenocarcinomas', 'Ductal and Lobular Neoplasms']	Prostate Adenocarcinoma	TCGA	004844ca-ead5-564e-83aa-dd7ff27c293f	EJ	University of Pittsburgh	Prostate adenocarcinoma	IGC																No	0	not reported	Prostate gland	1396	19454	Adenocarcinoma, NOS	no	2010	Pattern 4
TCGA-EJ-5512-01A	c28f931f-5ab2-4899-9fe9-54024f082d92	Adenomas and Adenocarcinomas	c28f931f-5ab2-4899-9fe9-54024f082d92	TCGA-EJ-5512	Prostate gland	Not Reported	white	male	not hispanic or latino	Alive	46	-17127	1963		Prostate gland	TCGA-PRAD	['Cystic, Mucinous and Serous Neoplasms', 'Adenomas and Adenocarcinomas', 'Ductal and Lobular Neoplasms']	Prostate Adenocarcinoma	TCGA	004844ca-ead5-564e-83aa-dd7ff27c293f	EJ	University of Pittsburgh	Prostate adenocarcinoma	IGC																No	0	not reported	Prostate gland	1733	17127	Adenocarcinoma, NOS	no	2009	Pattern 4
TCGA-EJ-A7NK-01A	c362f6f9-4ce6-4659-8c36-4cd45c72fb03	Adenomas and Adenocarcinomas	c362f6f9-4ce6-4659-8c36-4cd45c72fb03	TCGA-EJ-A7NK	Prostate gland	Not Reported	white	male	not reported	Alive	58	-21530	1954		Prostate gland	TCGA-PRAD	['Cystic, Mucinous and Serous Neoplasms', 'Adenomas and Adenocarcinomas', 'Ductal and Lobular Neoplasms']	Prostate Adenocarcinoma	TCGA	004844ca-ead5-564e-83aa-dd7ff27c293f	EJ	University of Pittsburgh	Prostate adenocarcinoma	IGC																No	0	not reported	Prostate gland	476	21530	Adenocarcinoma, NOS	no	2012	Pattern 4
TCGA-G9-6373-01A	c3a509c6-35a6-4d17-a9fd-0aa8884b33a0	Adenomas and Adenocarcinomas	c3a509c6-35a6-4d17-a9fd-0aa8884b33a0	TCGA-G9-6373	Prostate gland	Not Reported	white	male	not hispanic or latino	Alive	68	-24887	1941		Prostate gland	TCGA-PRAD	['Cystic, Mucinous and Serous Neoplasms', 'Adenomas and Adenocarcinomas', 'Ductal and Lobular Neoplasms']	Prostate Adenocarcinoma	TCGA	93d73531-e5df-50f8-8863-84fada6752c0	G9	Roswell Park	Prostate adenocarcinoma	IGC																No	0	not reported	Prostate gland	811	24887	Adenocarcinoma, NOS	no	2009	Pattern 3
TCGA-G9-6373-11A	c3a509c6-35a6-4d17-a9fd-0aa8884b33a0	Adenomas and Adenocarcinomas	c3a509c6-35a6-4d17-a9fd-0aa8884b33a0	TCGA-G9-6373	Prostate gland	Not Reported	white	male	not hispanic or latino	Alive	68	-24887	1941		Prostate gland	TCGA-PRAD	['Cystic, Mucinous and Serous Neoplasms', 'Adenomas and Adenocarcinomas', 'Ductal and Lobular Neoplasms']	Prostate Adenocarcinoma	TCGA	93d73531-e5df-50f8-8863-84fada6752c0	G9	Roswell Park	Prostate adenocarcinoma	IGC																No	0	not reported	Prostate gland	811	24887	Adenocarcinoma, NOS	no	2009	Pattern 3
TCGA-VN-A88I-01A	c3fd52fe-bdc2-4cca-91c7-590a192f80ed	Adenomas and Adenocarcinomas	c3fd52fe-bdc2-4cca-91c7-590a192f80ed	TCGA-VN-A88I	Prostate gland	Not Reported	white	male	not hispanic or latino	Alive	59	-21576	1952		Prostate gland	TCGA-PRAD	['Cystic, Mucinous and Serous Neoplasms', 'Adenomas and Adenocarcinomas', 'Ductal and Lobular Neoplasms']	Prostate Adenocarcinoma	TCGA	6d2f726f-6336-5aa2-b6f3-c17385043cb9	VN	NCI Urologic Oncology Branch	Prostate adenocarcinoma	NCH																No	0	not reported	Prostate gland	269	21576	Adenocarcinoma, NOS	no	2011	Pattern 4
TCGA-G9-6338-01A	2c48b1bf-4e49-4869-874b-f08787fa04b5	Adenomas and Adenocarcinomas	2c48b1bf-4e49-4869-874b-f08787fa04b5	TCGA-G9-6338	Prostate gland	Not Reported	white	male	not hispanic or latino	Alive	61	-22360	1946		Prostate gland	TCGA-PRAD	['Cystic, Mucinous and Serous Neoplasms', 'Adenomas and Adenocarcinomas', 'Ductal and Lobular Neoplasms']	Prostate Adenocarcinoma	TCGA	93d73531-e5df-50f8-8863-84fada6752c0	G9	Roswell Park	Prostate adenocarcinoma	IGC																No	0	not reported	Prostate gland	2028	22360	Adenocarcinoma, NOS	no	2007	Pattern 3
TCGA-J4-A67K-01A	c4c1b5be-a0e7-4968-92de-7f34c71207fb	Adenomas and Adenocarcinomas	c4c1b5be-a0e7-4968-92de-7f34c71207fb	TCGA-J4-A67K	Prostate gland	Not Reported	white	male	not hispanic or latino	Alive	68	-24908	1943		Prostate gland	TCGA-PRAD	['Cystic, Mucinous and Serous Neoplasms', 'Adenomas and Adenocarcinomas', 'Ductal and Lobular Neoplasms']	Prostate Adenocarcinoma	TCGA	e1c2982f-1486-58d0-8618-e46ad1c410c5	J4	ABS - Lahey Clinic	Prostate adenocarcinoma	IGC																No	0	not reported	Prostate gland	1004	24908	Adenocarcinoma, NOS	no	2011	Pattern 3
TCGA-HC-7750-01A	2d350c73-2a0b-4a3c-8d30-c6fcf6c3ffba	Adenomas and Adenocarcinomas	2d350c73-2a0b-4a3c-8d30-c6fcf6c3ffba	TCGA-HC-7750	Prostate gland	Not Reported	white	male	not hispanic or latino	Alive	50	-18580	1961		Prostate gland	TCGA-PRAD	['Cystic, Mucinous and Serous Neoplasms', 'Adenomas and Adenocarcinomas', 'Ductal and Lobular Neoplasms']	Prostate Adenocarcinoma	TCGA	c94737b5-5b26-54a3-bfc6-40bc2b84a7a7	HC	International Genomics Consortium	Prostate adenocarcinoma	IGC																No	0	not reported	Prostate gland	522	18580	Adenocarcinoma, NOS	no	2011	Pattern 4
TCGA-YL-A8SP-01B	c506fae4-7c0a-4705-8e80-5bcc122a8a32	Adenomas and Adenocarcinomas	c506fae4-7c0a-4705-8e80-5bcc122a8a32	TCGA-YL-A8SP	Prostate gland	Not Reported	white	male	not hispanic or latino	Alive	58	-21455	1950		Prostate gland	TCGA-PRAD	['Cystic, Mucinous and Serous Neoplasms', 'Adenomas and Adenocarcinomas', 'Ductal and Lobular Neoplasms']	Prostate Adenocarcinoma	TCGA	ab49fb71-c6b0-5cec-95d7-acc1c2773c52	YL	PROCURE Biobank	Prostate adenocarcinoma	NCH																No	0	not reported	Prostate gland	2366	21455	Adenocarcinoma, NOS	no	2008	Pattern 5
TCGA-HC-A9TE-01A	c51ccff8-2502-40e1-b130-fe655c119169	Adenomas and Adenocarcinomas	c51ccff8-2502-40e1-b130-fe655c119169	TCGA-HC-A9TE	Prostate gland	Not Reported	white	male	not hispanic or latino	Alive	64	-23543	1949		Prostate gland	TCGA-PRAD	['Cystic, Mucinous and Serous Neoplasms', 'Adenomas and Adenocarcinomas', 'Ductal and Lobular Neoplasms']	Prostate Adenocarcinoma	TCGA	c94737b5-5b26-54a3-bfc6-40bc2b84a7a7	HC	International Genomics Consortium	Prostate adenocarcinoma	IGC																No	0	not reported	Prostate gland	587	23543	Adenocarcinoma, NOS	no	2013	Pattern 4
TCGA-EJ-7785-01A	2def2a53-d2e8-46f0-8b07-f32dbf1833a4	Adenomas and Adenocarcinomas	2def2a53-d2e8-46f0-8b07-f32dbf1833a4	TCGA-EJ-7785	Prostate gland	Not Reported	white	male	not hispanic or latino	Alive	54	-19939	1957		Prostate gland	TCGA-PRAD	['Cystic, Mucinous and Serous Neoplasms', 'Adenomas and Adenocarcinomas', 'Ductal and Lobular Neoplasms']	Prostate Adenocarcinoma	TCGA	004844ca-ead5-564e-83aa-dd7ff27c293f	EJ	University of Pittsburgh	Prostate adenocarcinoma	IGC																No	0	not reported	Prostate gland	1177	19939	Adenocarcinoma, NOS	no	2011	Pattern 4
TCGA-EJ-7785-11A	2def2a53-d2e8-46f0-8b07-f32dbf1833a4	Adenomas and Adenocarcinomas	2def2a53-d2e8-46f0-8b07-f32dbf1833a4	TCGA-EJ-7785	Prostate gland	Not Reported	white	male	not hispanic or latino	Alive	54	-19939	1957		Prostate gland	TCGA-PRAD	['Cystic, Mucinous and Serous Neoplasms', 'Adenomas and Adenocarcinomas', 'Ductal and Lobular Neoplasms']	Prostate Adenocarcinoma	TCGA	004844ca-ead5-564e-83aa-dd7ff27c293f	EJ	University of Pittsburgh	Prostate adenocarcinoma	IGC																No	0	not reported	Prostate gland	1177	19939	Adenocarcinoma, NOS	no	2011	Pattern 4
TCGA-J9-A52B-01A	2eccaabe-0783-4596-b674-d59846373a1d	Adenomas and Adenocarcinomas	2eccaabe-0783-4596-b674-d59846373a1d	TCGA-J9-A52B	Prostate gland	Not Reported	white	male	not hispanic or latino	Alive	62	-22849	1950		Prostate gland	TCGA-PRAD	['Cystic, Mucinous and Serous Neoplasms', 'Adenomas and Adenocarcinomas', 'Ductal and Lobular Neoplasms']	Prostate Adenocarcinoma	TCGA	22dc9007-b53e-50b4-841c-8c4e685afb16	J9	Melbourne Health	Prostate adenocarcinoma	IGC																No	0	not reported	Prostate gland	422	22849	Adenocarcinoma, NOS	no	2012	Pattern 4
TCGA-ZG-A9L9-01A	c7912ca7-11e1-4cb8-902a-9d6cb23fd344	Adenomas and Adenocarcinomas	c7912ca7-11e1-4cb8-902a-9d6cb23fd344	TCGA-ZG-A9L9	Prostate gland	Not Reported	white	male	not hispanic or latino	Alive	60	-22108	1952		Prostate gland	TCGA-PRAD	['Cystic, Mucinous and Serous Neoplasms', 'Adenomas and Adenocarcinomas', 'Ductal and Lobular Neoplasms']	Prostate Adenocarcinoma	TCGA	996cb621-efc2-5c61-bf51-806a3edee05f	ZG	University Medical Center Hamburg-Eppendorf	Prostate adenocarcinoma	NCH																No	0	not reported	Prostate gland	617	22108	Adenocarcinoma, NOS	no	2012	Pattern 5
TCGA-V1-A8MG-01A	301c4c32-bc66-4328-8dcf-fe3dd66fbde2	Adenomas and Adenocarcinomas	301c4c32-bc66-4328-8dcf-fe3dd66fbde2	TCGA-V1-A8MG	Prostate gland	Not Reported	black or african american	male	not hispanic or latino	Alive	53	-19710			Prostate gland	TCGA-PRAD	['Cystic, Mucinous and Serous Neoplasms', 'Adenomas and Adenocarcinomas', 'Ductal and Lobular Neoplasms']	Prostate Adenocarcinoma	TCGA	5e0dacbd-92b3-572e-86c7-18511019c25d	V1	University of California San Francisco	Prostate adenocarcinoma	NCH																No		not reported	Prostate gland	857	19710	Adenocarcinoma, NOS	no		Pattern 4
TCGA-ZG-A9LZ-01A	ca076cfd-c628-4af2-837c-37617429adb9	Adenomas and Adenocarcinomas	ca076cfd-c628-4af2-837c-37617429adb9	TCGA-ZG-A9LZ	Prostate gland	Not Reported	white	male	not hispanic or latino	Alive	66	-24132	1945		Prostate gland	TCGA-PRAD	['Cystic, Mucinous and Serous Neoplasms', 'Adenomas and Adenocarcinomas', 'Ductal and Lobular Neoplasms']	Prostate Adenocarcinoma	TCGA	996cb621-efc2-5c61-bf51-806a3edee05f	ZG	University Medical Center Hamburg-Eppendorf	Prostate adenocarcinoma	NCH																No	0	not reported	Prostate gland	692	24132	Adenocarcinoma, NOS	no	2011	Pattern 5
TCGA-J9-A52E-01A	30aba886-5152-4e25-b36f-6ce7009d419e	Adenomas and Adenocarcinomas	30aba886-5152-4e25-b36f-6ce7009d419e	TCGA-J9-A52E	Prostate gland	Not Reported	white	male	not hispanic or latino	Alive	65	-23741	1947		Prostate gland	TCGA-PRAD	['Cystic, Mucinous and Serous Neoplasms', 'Adenomas and Adenocarcinomas', 'Ductal and Lobular Neoplasms']	Prostate Adenocarcinoma	TCGA	22dc9007-b53e-50b4-841c-8c4e685afb16	J9	Melbourne Health	Prostate adenocarcinoma	IGC																No	0	not reported	Prostate gland	323	23741	Adenocarcinoma, NOS	no	2012	Pattern 5
TCGA-FC-A4JI-01A	30f623a3-dae7-41da-ab10-8786d094209e	Adenomas and Adenocarcinomas	30f623a3-dae7-41da-ab10-8786d094209e	TCGA-FC-A4JI	Prostate gland	Not Reported	asian	male	not hispanic or latino	Alive	70	-25931	1942		Prostate gland	TCGA-PRAD	['Cystic, Mucinous and Serous Neoplasms', 'Adenomas and Adenocarcinomas', 'Ductal and Lobular Neoplasms']	Prostate Adenocarcinoma	TCGA	88622975-7ba4-571d-a657-4943b0c6dc56	FC	Asterand	Prostate adenocarcinoma	IGC																No	0	not reported	Prostate gland	877	25931	Adenocarcinoma, NOS	no	2012	Pattern 3
TCGA-G9-6496-11A	ce2b7e17-424e-4954-8a68-19d7f98d2e7e	Adenomas and Adenocarcinomas	ce2b7e17-424e-4954-8a68-19d7f98d2e7e	TCGA-G9-6496	Prostate gland	Not Reported	white	male	not hispanic or latino	Alive	61	-22602	1947		Prostate gland	TCGA-PRAD	['Cystic, Mucinous and Serous Neoplasms', 'Adenomas and Adenocarcinomas', 'Ductal and Lobular Neoplasms']	Prostate Adenocarcinoma	TCGA	93d73531-e5df-50f8-8863-84fada6752c0	G9	Roswell Park	Prostate adenocarcinoma	IGC																No	0	not reported	Prostate gland	1726	22602	Adenocarcinoma, NOS	no	2008	Pattern 3
TCGA-G9-6496-01A	ce2b7e17-424e-4954-8a68-19d7f98d2e7e	Adenomas and Adenocarcinomas	ce2b7e17-424e-4954-8a68-19d7f98d2e7e	TCGA-G9-6496	Prostate gland	Not Reported	white	male	not hispanic or latino	Alive	61	-22602	1947		Prostate gland	TCGA-PRAD	['Cystic, Mucinous and Serous Neoplasms', 'Adenomas and Adenocarcinomas', 'Ductal and Lobular Neoplasms']	Prostate Adenocarcinoma	TCGA	93d73531-e5df-50f8-8863-84fada6752c0	G9	Roswell Park	Prostate adenocarcinoma	IGC																No	0	not reported	Prostate gland	1726	22602	Adenocarcinoma, NOS	no	2008	Pattern 3
TCGA-HC-7232-01A	ce3585d3-7388-4d05-84c8-64e0883003b3	Adenomas and Adenocarcinomas	ce3585d3-7388-4d05-84c8-64e0883003b3	TCGA-HC-7232	Prostate gland	Not Reported	white	male	not hispanic or latino	Alive	66	-24324	1945		Prostate gland	TCGA-PRAD	['Cystic, Mucinous and Serous Neoplasms', 'Adenomas and Adenocarcinomas', 'Ductal and Lobular Neoplasms']	Prostate Adenocarcinoma	TCGA	c94737b5-5b26-54a3-bfc6-40bc2b84a7a7	HC	International Genomics Consortium	Prostate adenocarcinoma	IGC																No	0	not reported	Prostate gland	1161	24324	Adenocarcinoma, NOS	no	2011	Pattern 5
TCGA-KK-A7AQ-01A	cecf4ee9-7610-4f47-a825-7fde8233b75d	Adenomas and Adenocarcinomas	cecf4ee9-7610-4f47-a825-7fde8233b75d	TCGA-KK-A7AQ	Prostate gland	Not Reported	white	male	not reported	Alive	62	-22731	1948		Prostate gland	TCGA-PRAD	['Cystic, Mucinous and Serous Neoplasms', 'Adenomas and Adenocarcinomas', 'Ductal and Lobular Neoplasms']	Prostate Adenocarcinoma	TCGA	c4a03d2d-b7e9-5506-9521-4df06091fb20	KK	MD Anderson Cancer Center	Prostate adenocarcinoma	IGC																No	0	not reported	Prostate gland	1610	22731	Adenocarcinoma, NOS	no	2010	Pattern 3
TCGA-ZG-A9ND-01A	348c2bf3-2146-4990-9adf-fa6968b4f072	Adenomas and Adenocarcinomas	348c2bf3-2146-4990-9adf-fa6968b4f072	TCGA-ZG-A9ND	Prostate gland	Not Reported	white	male	not hispanic or latino	Alive	55	-20428	1958		Prostate gland	TCGA-PRAD	['Cystic, Mucinous and Serous Neoplasms', 'Adenomas and Adenocarcinomas', 'Ductal and Lobular Neoplasms']	Prostate Adenocarcinoma	TCGA	996cb621-efc2-5c61-bf51-806a3edee05f	ZG	University Medical Center Hamburg-Eppendorf	Prostate adenocarcinoma	NCH																No	0	not reported	Prostate gland	410	20428	Adenocarcinoma, NOS	no	2013	Pattern 4
TCGA-YL-A9WL-01A	cfcf057a-00fe-4603-a720-586712b75803	Adenomas and Adenocarcinomas	cfcf057a-00fe-4603-a720-586712b75803	TCGA-YL-A9WL	Prostate gland	Not Reported	white	male	not hispanic or latino	Alive	59	-21626	1952		Prostate gland	TCGA-PRAD	['Cystic, Mucinous and Serous Neoplasms', 'Adenomas and Adenocarcinomas', 'Ductal and Lobular Neoplasms']	Prostate Adenocarcinoma	TCGA	ab49fb71-c6b0-5cec-95d7-acc1c2773c52	YL	PROCURE Biobank	Prostate adenocarcinoma	NCH																No	0	not reported	Prostate gland	740	21626	Adenocarcinoma, NOS	no	2011	Pattern 5
TCGA-VN-A88M-01A	35243518-b086-4d76-a336-8c61a14f9ded	Adenomas and Adenocarcinomas	35243518-b086-4d76-a336-8c61a14f9ded	TCGA-VN-A88M	Prostate gland	Not Reported	black or african american	male	not hispanic or latino	Alive	55	-20157	1958		Prostate gland	TCGA-PRAD	['Cystic, Mucinous and Serous Neoplasms', 'Adenomas and Adenocarcinomas', 'Ductal and Lobular Neoplasms']	Prostate Adenocarcinoma	TCGA	6d2f726f-6336-5aa2-b6f3-c17385043cb9	VN	NCI Urologic Oncology Branch	Prostate adenocarcinoma	NCH																No	0	not reported	Prostate gland	189	20157	Adenocarcinoma, NOS	no	2013	Pattern 4
TCGA-QU-A6IN-01A	d07d20f4-dd65-4ffc-add4-01f350ca7b65	Adenomas and Adenocarcinomas	d07d20f4-dd65-4ffc-add4-01f350ca7b65	TCGA-QU-A6IN	Prostate gland	Not Reported	white	male	not hispanic or latino	Alive	61	-22286	1942		Prostate gland	TCGA-PRAD	['Cystic, Mucinous and Serous Neoplasms', 'Adenomas and Adenocarcinomas', 'Ductal and Lobular Neoplasms']	Prostate Adenocarcinoma	TCGA	4b4608b0-2acb-5524-936d-981c044ffc92	QU	Harvard Beth Israel	Prostate adenocarcinoma	NCH																No	0	not reported	Prostate gland	4264	22286	Adenocarcinoma, NOS	no	2003	Pattern 4
TCGA-G9-6343-01A	36b87d12-9f96-460f-a3b5-a4c08cbf5b07	Adenomas and Adenocarcinomas	36b87d12-9f96-460f-a3b5-a4c08cbf5b07	TCGA-G9-6343	Prostate gland	Not Reported	white	male	not hispanic or latino	Alive	62	-22843	1946		Prostate gland	TCGA-PRAD	['Cystic, Mucinous and Serous Neoplasms', 'Adenomas and Adenocarcinomas', 'Ductal and Lobular Neoplasms']	Prostate Adenocarcinoma	TCGA	93d73531-e5df-50f8-8863-84fada6752c0	G9	Roswell Park	Prostate adenocarcinoma	IGC																No	0	not reported	Prostate gland	2450	22843	Adenocarcinoma, NOS	no	2008	Pattern 3
TCGA-EJ-A65E-01A	37ec45fd-1c85-49cb-835e-fa7b2b8ce16f	Adenomas and Adenocarcinomas	37ec45fd-1c85-49cb-835e-fa7b2b8ce16f	TCGA-EJ-A65E	Prostate gland	Not Reported	black or african american	male	not reported	Alive	67	-24558	1945		Prostate gland	TCGA-PRAD	['Cystic, Mucinous and Serous Neoplasms', 'Adenomas and Adenocarcinomas', 'Ductal and Lobular Neoplasms']	Prostate Adenocarcinoma	TCGA	004844ca-ead5-564e-83aa-dd7ff27c293f	EJ	University of Pittsburgh	Prostate adenocarcinoma	IGC																No	0	not reported	Prostate gland	417	24558	Adenocarcinoma with mixed subtypes	no	2012	Pattern 3
TCGA-KK-A7AU-01A	39303e7c-5baf-479d-a112-d8f03a18c621	Adenomas and Adenocarcinomas	39303e7c-5baf-479d-a112-d8f03a18c621	TCGA-KK-A7AU	Prostate gland	Not Reported	white	male	not reported	Alive	63	-23118	1947		Prostate gland	TCGA-PRAD	['Cystic, Mucinous and Serous Neoplasms', 'Adenomas and Adenocarcinomas', 'Ductal and Lobular Neoplasms']	Prostate Adenocarcinoma	TCGA	c4a03d2d-b7e9-5506-9521-4df06091fb20	KK	MD Anderson Cancer Center	Prostate adenocarcinoma	IGC																No	0	not reported	Prostate gland	1775	23118	Adenocarcinoma, NOS	no	2010	Pattern 5
TCGA-XJ-A9DI-01A	39a5aebe-acad-4141-aa5a-66228c4049f8	Adenomas and Adenocarcinomas	39a5aebe-acad-4141-aa5a-66228c4049f8	TCGA-XJ-A9DI	Prostate gland	Not Reported	white	male	not hispanic or latino	Alive	62		1947		Prostate gland	TCGA-PRAD	['Cystic, Mucinous and Serous Neoplasms', 'Adenomas and Adenocarcinomas', 'Ductal and Lobular Neoplasms']	Prostate Adenocarcinoma	TCGA	fc10b9bf-662e-5efc-9f98-69ebf7abb8e2	XJ	University of Kansas	Prostate adenocarcinoma	NCH																No	0	not reported	Prostate gland	1461		Adenocarcinoma, NOS	no	2009	Pattern 4
TCGA-KC-A7F5-01A	3a6e0fd1-6e06-4002-9d1a-88edf7944567	Adenomas and Adenocarcinomas	3a6e0fd1-6e06-4002-9d1a-88edf7944567	TCGA-KC-A7F5	Prostate gland	Not Reported	white	male	not hispanic or latino	Alive	54	-20015	1959		Prostate gland	TCGA-PRAD	['Cystic, Mucinous and Serous Neoplasms', 'Adenomas and Adenocarcinomas', 'Ductal and Lobular Neoplasms']	Prostate Adenocarcinoma	TCGA	d0975fd5-5b9e-5362-a48f-6d76cc030b12	KC	Cornell Medical College	Prostate adenocarcinoma	IGC																No	0	not reported	Prostate gland	91	20015	Adenocarcinoma, NOS	no	2013	Pattern 3
TCGA-G9-6339-01A	d39d1a49-fcc0-4f2c-9338-df904e7f6a09	Adenomas and Adenocarcinomas	d39d1a49-fcc0-4f2c-9338-df904e7f6a09	TCGA-G9-6339	Prostate gland	Not Reported	white	male	not hispanic or latino	Alive	58	-21305	1949		Prostate gland	TCGA-PRAD	['Cystic, Mucinous and Serous Neoplasms', 'Adenomas and Adenocarcinomas', 'Ductal and Lobular Neoplasms']	Prostate Adenocarcinoma	TCGA	93d73531-e5df-50f8-8863-84fada6752c0	G9	Roswell Park	Prostate adenocarcinoma	IGC																No	0	not reported	Prostate gland	2551	21305	Adenocarcinoma, NOS	no	2007	Pattern 4
TCGA-EJ-5521-01A	d44d4bcb-beb1-4464-acd2-9972751f5018	Adenomas and Adenocarcinomas	d44d4bcb-beb1-4464-acd2-9972751f5018	TCGA-EJ-5521	Prostate gland	Not Reported	white	male	not hispanic or latino	Alive	63	-23304	1945		Prostate gland	TCGA-PRAD	['Cystic, Mucinous and Serous Neoplasms', 'Adenomas and Adenocarcinomas', 'Ductal and Lobular Neoplasms']	Prostate Adenocarcinoma	TCGA	004844ca-ead5-564e-83aa-dd7ff27c293f	EJ	University of Pittsburgh	Prostate adenocarcinoma	IGC																No	0	not reported	Prostate gland	2279	23304	Adenocarcinoma, NOS	no	2008	Pattern 4
TCGA-HC-A6HY-01A	3d6abc44-d094-4250-8dfc-347ae9c741f2	Adenomas and Adenocarcinomas	3d6abc44-d094-4250-8dfc-347ae9c741f2	TCGA-HC-A6HY	Prostate gland	Not Reported	white	male	not hispanic or latino	Alive	51	-18779	1961		Prostate gland	TCGA-PRAD	['Cystic, Mucinous and Serous Neoplasms', 'Adenomas and Adenocarcinomas', 'Ductal and Lobular Neoplasms']	Prostate Adenocarcinoma	TCGA	c94737b5-5b26-54a3-bfc6-40bc2b84a7a7	HC	International Genomics Consortium	Prostate adenocarcinoma	IGC																No	0	not reported	Prostate gland	134	18779	Adenocarcinoma, NOS	no	2012	Pattern 4
TCGA-KK-A8IK-01A	d4f4ddc1-cfd7-4c57-ade6-4f32cb7ffd85	Adenomas and Adenocarcinomas	d4f4ddc1-cfd7-4c57-ade6-4f32cb7ffd85	TCGA-KK-A8IK	Prostate gland	Not Reported	white	male	not reported	Alive	56	-20594	1952		Prostate gland	TCGA-PRAD	['Cystic, Mucinous and Serous Neoplasms', 'Adenomas and Adenocarcinomas', 'Ductal and Lobular Neoplasms']	Prostate Adenocarcinoma	TCGA	c4a03d2d-b7e9-5506-9521-4df06091fb20	KK	MD Anderson Cancer Center	Prostate adenocarcinoma	IGC																No	0	not reported	Prostate gland	2052	20594	Adenocarcinoma, NOS	no	2008	Pattern 5
TCGA-HC-7081-01A	3da2e90e-6450-4286-8c74-08dbecbfd788	Adenomas and Adenocarcinomas	3da2e90e-6450-4286-8c74-08dbecbfd788	TCGA-HC-7081	Prostate gland	Not Reported	white	male	not reported	Alive	62		1948		Prostate gland	TCGA-PRAD	['Cystic, Mucinous and Serous Neoplasms', 'Adenomas and Adenocarcinomas', 'Ductal and Lobular Neoplasms']	Prostate Adenocarcinoma	TCGA	c94737b5-5b26-54a3-bfc6-40bc2b84a7a7	HC	International Genomics Consortium	Prostate adenocarcinoma	IGC																No	0	not reported	Prostate gland	1136		Adenocarcinoma, NOS	no	2010	Pattern 5
TCGA-ZG-A9LY-01A	3de1a86b-aaeb-4f0d-9f32-1fda924198d7	Adenomas and Adenocarcinomas	3de1a86b-aaeb-4f0d-9f32-1fda924198d7	TCGA-ZG-A9LY	Prostate gland	Not Reported	white	male	not hispanic or latino	Alive	60	-21942	1952		Prostate gland	TCGA-PRAD	['Cystic, Mucinous and Serous Neoplasms', 'Adenomas and Adenocarcinomas', 'Ductal and Lobular Neoplasms']	Prostate Adenocarcinoma	TCGA	996cb621-efc2-5c61-bf51-806a3edee05f	ZG	University Medical Center Hamburg-Eppendorf	Prostate adenocarcinoma	NCH																No	0	not reported	Prostate gland	370	21942	Adenocarcinoma, NOS	no	2012	Pattern 5
TCGA-G9-6371-01A	d5c43a14-21ab-4178-ae33-2d8b7baa256f	Adenomas and Adenocarcinomas	d5c43a14-21ab-4178-ae33-2d8b7baa256f	TCGA-G9-6371	Prostate gland	Not Reported	white	male	not hispanic or latino	Alive	58	-21365	1951		Prostate gland	TCGA-PRAD	['Cystic, Mucinous and Serous Neoplasms', 'Adenomas and Adenocarcinomas', 'Ductal and Lobular Neoplasms']	Prostate Adenocarcinoma	TCGA	93d73531-e5df-50f8-8863-84fada6752c0	G9	Roswell Park	Prostate adenocarcinoma	IGC																No	0	not reported	Prostate gland	1226	21365	Adenocarcinoma, NOS	no	2009	Pattern 3
TCGA-KC-A7FA-01A	3f3128c9-1072-443c-b6ae-8b63166fa9a4	Adenomas and Adenocarcinomas	3f3128c9-1072-443c-b6ae-8b63166fa9a4	TCGA-KC-A7FA	Prostate gland	Not Reported	white	male	not hispanic or latino	Alive	63	-23208	1950		Prostate gland	TCGA-PRAD	['Cystic, Mucinous and Serous Neoplasms', 'Adenomas and Adenocarcinomas', 'Ductal and Lobular Neoplasms']	Prostate Adenocarcinoma	TCGA	d0975fd5-5b9e-5362-a48f-6d76cc030b12	KC	Cornell Medical College	Prostate adenocarcinoma	IGC																No	0	not reported	Prostate gland	598	23208	Adenocarcinoma, NOS	yes	2013	Pattern 4
TCGA-KK-A8IF-01A	3f5270a2-3284-4523-bd81-54fc98c2b933	Adenomas and Adenocarcinomas	3f5270a2-3284-4523-bd81-54fc98c2b933	TCGA-KK-A8IF	Prostate gland	Not Reported	black or african american	male	not reported	Alive	57	-20888	1950		Prostate gland	TCGA-PRAD	['Cystic, Mucinous and Serous Neoplasms', 'Adenomas and Adenocarcinomas', 'Ductal and Lobular Neoplasms']	Prostate Adenocarcinoma	TCGA	c4a03d2d-b7e9-5506-9521-4df06091fb20	KK	MD Anderson Cancer Center	Prostate adenocarcinoma	IGC																No	0	not reported	Prostate gland	804	20888	Adenocarcinoma, NOS	no	2007	Pattern 3
TCGA-YL-A9WY-01A	d7e22af5-88aa-4a83-985c-1d346dff652d	Adenomas and Adenocarcinomas	d7e22af5-88aa-4a83-985c-1d346dff652d	TCGA-YL-A9WY	Prostate gland	Not Reported	white	male	not hispanic or latino	Alive	57	-21164	1954		Prostate gland	TCGA-PRAD	['Cystic, Mucinous and Serous Neoplasms', 'Adenomas and Adenocarcinomas', 'Ductal and Lobular Neoplasms']	Prostate Adenocarcinoma	TCGA	ab49fb71-c6b0-5cec-95d7-acc1c2773c52	YL	PROCURE Biobank	Prostate adenocarcinoma	NCH																No	0	not reported	Prostate gland	1098	21164	Adenocarcinoma, NOS	no	2011	Pattern 4
TCGA-HC-A6AQ-01A	3fa83688-1724-42cb-a600-472e4c500e89	Adenomas and Adenocarcinomas	3fa83688-1724-42cb-a600-472e4c500e89	TCGA-HC-A6AQ	Prostate gland	Not Reported	white	male	not hispanic or latino	Alive	60	-22208	1952		Prostate gland	TCGA-PRAD	['Cystic, Mucinous and Serous Neoplasms', 'Adenomas and Adenocarcinomas', 'Ductal and Lobular Neoplasms']	Prostate Adenocarcinoma	TCGA	c94737b5-5b26-54a3-bfc6-40bc2b84a7a7	HC	International Genomics Consortium	Prostate adenocarcinoma	IGC																No	0	not reported	Prostate gland	106	22208	Adenocarcinoma, NOS	yes	2012	Pattern 4
TCGA-CH-5752-01A	d8f56d75-51ab-4a86-a502-c86e1dcd1eff	Adenomas and Adenocarcinomas	d8f56d75-51ab-4a86-a502-c86e1dcd1eff	TCGA-CH-5752	Prostate gland	Not Reported	white	male	not hispanic or latino	Alive	66	-24290	1940		Prostate gland	TCGA-PRAD	['Cystic, Mucinous and Serous Neoplasms', 'Adenomas and Adenocarcinomas', 'Ductal and Lobular Neoplasms']	Prostate Adenocarcinoma	TCGA	e26b1374-41cc-53e9-82ed-2ec94bac2faf	CH	Indivumed	Prostate adenocarcinoma	IGC																No	0	not reported	Prostate gland	943	24290	Adenocarcinoma, NOS	no	2006	Pattern 4
TCGA-J4-A67O-01A	3fc9e3b4-8bc5-4bf8-bff6-dd90346b83a1	Adenomas and Adenocarcinomas	3fc9e3b4-8bc5-4bf8-bff6-dd90346b83a1	TCGA-J4-A67O	Prostate gland	Not Reported	white	male	not hispanic or latino	Alive	59	-21714	1953		Prostate gland	TCGA-PRAD	['Cystic, Mucinous and Serous Neoplasms', 'Adenomas and Adenocarcinomas', 'Ductal and Lobular Neoplasms']	Prostate Adenocarcinoma	TCGA	e1c2982f-1486-58d0-8618-e46ad1c410c5	J4	ABS - Lahey Clinic	Prostate adenocarcinoma	IGC																No	0	not reported	Prostate gland	839	21714	Adenocarcinoma, NOS	no	2012	Pattern 4
TCGA-HC-A6AO-01A	4045f40b-d42a-4598-9ee2-0d371a776d3f	Adenomas and Adenocarcinomas	4045f40b-d42a-4598-9ee2-0d371a776d3f	TCGA-HC-A6AO	Prostate gland	Not Reported	white	male	not hispanic or latino	Alive	52	-19298	1960		Prostate gland	TCGA-PRAD	['Cystic, Mucinous and Serous Neoplasms', 'Adenomas and Adenocarcinomas', 'Ductal and Lobular Neoplasms']	Prostate Adenocarcinoma	TCGA	c94737b5-5b26-54a3-bfc6-40bc2b84a7a7	HC	International Genomics Consortium	Prostate adenocarcinoma	IGC																No	0	not reported	Prostate gland	530	19298	Adenocarcinoma, NOS	no	2012	Pattern 3
TCGA-ZG-A8QZ-01A	daa9292e-8012-4aa2-8221-ad65fb1c7b78	Adenomas and Adenocarcinomas	daa9292e-8012-4aa2-8221-ad65fb1c7b78	TCGA-ZG-A8QZ	Prostate gland	Not Reported	white	male	not hispanic or latino	Alive	65	-23980	1948		Prostate gland	TCGA-PRAD	['Cystic, Mucinous and Serous Neoplasms', 'Adenomas and Adenocarcinomas', 'Ductal and Lobular Neoplasms']	Prostate Adenocarcinoma	TCGA	996cb621-efc2-5c61-bf51-806a3edee05f	ZG	University Medical Center Hamburg-Eppendorf	Prostate adenocarcinoma	NCH																No	0	not reported	Prostate gland	308	23980	Adenocarcinoma, NOS	no	2013	Pattern 5
TCGA-EJ-7328-01A	42b7d14f-09e5-4d91-bb98-5fe35907a6a9	Adenomas and Adenocarcinomas	42b7d14f-09e5-4d91-bb98-5fe35907a6a9	TCGA-EJ-7328	Prostate gland	Not Reported	white	male	not hispanic or latino	Alive	70	-25756	1941		Prostate gland	TCGA-PRAD	['Cystic, Mucinous and Serous Neoplasms', 'Adenomas and Adenocarcinomas', 'Ductal and Lobular Neoplasms']	Prostate Adenocarcinoma	TCGA	004844ca-ead5-564e-83aa-dd7ff27c293f	EJ	University of Pittsburgh	Prostate adenocarcinoma	IGC																No	0	not reported	Prostate gland	842	25756	Adenocarcinoma, NOS	no	2011	Pattern 3
TCGA-EJ-7328-11A	42b7d14f-09e5-4d91-bb98-5fe35907a6a9	Adenomas and Adenocarcinomas	42b7d14f-09e5-4d91-bb98-5fe35907a6a9	TCGA-EJ-7328	Prostate gland	Not Reported	white	male	not hispanic or latino	Alive	70	-25756	1941		Prostate gland	TCGA-PRAD	['Cystic, Mucinous and Serous Neoplasms', 'Adenomas and Adenocarcinomas', 'Ductal and Lobular Neoplasms']	Prostate Adenocarcinoma	TCGA	004844ca-ead5-564e-83aa-dd7ff27c293f	EJ	University of Pittsburgh	Prostate adenocarcinoma	IGC																No	0	not reported	Prostate gland	842	25756	Adenocarcinoma, NOS	no	2011	Pattern 3
TCGA-YL-A8SC-01A	42fa9774-9471-4707-8f6f-8041b34c49e4	Adenomas and Adenocarcinomas	42fa9774-9471-4707-8f6f-8041b34c49e4	TCGA-YL-A8SC	Prostate gland	Not Reported	white	male	not hispanic or latino	Alive	66	-24206	1944		Prostate gland	TCGA-PRAD	['Cystic, Mucinous and Serous Neoplasms', 'Adenomas and Adenocarcinomas', 'Ductal and Lobular Neoplasms']	Prostate Adenocarcinoma	TCGA	ab49fb71-c6b0-5cec-95d7-acc1c2773c52	YL	PROCURE Biobank	Prostate adenocarcinoma	NCH																No	0	not reported	Prostate gland	1261	24206	Adenocarcinoma, NOS	no	2010	Pattern 5
TCGA-V1-A8WN-01A	dc16f348-a49f-4958-a3ff-bc40e18df2bd	Adenomas and Adenocarcinomas	dc16f348-a49f-4958-a3ff-bc40e18df2bd	TCGA-V1-A8WN	Prostate gland	Not Reported	black or african american	male	not hispanic or latino	Alive	47	-17520			Prostate gland	TCGA-PRAD	['Cystic, Mucinous and Serous Neoplasms', 'Adenomas and Adenocarcinomas', 'Ductal and Lobular Neoplasms']	Prostate Adenocarcinoma	TCGA	5e0dacbd-92b3-572e-86c7-18511019c25d	V1	University of California San Francisco	Prostate adenocarcinoma	NCH																No		not reported	Prostate gland	924	17520	Adenocarcinoma, NOS	no		Pattern 3
TCGA-VP-A87E-01A	dc20ecf0-2807-4675-a7fd-8ead1cee7ea0	Adenomas and Adenocarcinomas	dc20ecf0-2807-4675-a7fd-8ead1cee7ea0	TCGA-VP-A87E	Prostate gland	Not Reported	black or african american	male	not reported	Alive	59	-21811	1949		Prostate gland	TCGA-PRAD	['Cystic, Mucinous and Serous Neoplasms', 'Adenomas and Adenocarcinomas', 'Ductal and Lobular Neoplasms']	Prostate Adenocarcinoma	TCGA	ab59258a-5d16-59c2-8ae9-535aff76b4ee	VP	Washington University	Prostate adenocarcinoma	NCH																No	0	not reported	Prostate gland	2037	21811	Adenocarcinoma, NOS	no	2008	Pattern 3
TCGA-HC-A9TH-01A	433d1441-6d5b-4455-a731-65f172bb016d	Adenomas and Adenocarcinomas	433d1441-6d5b-4455-a731-65f172bb016d	TCGA-HC-A9TH	Prostate gland	Not Reported	white	male	not hispanic or latino	Alive	58	-21460	1955		Prostate gland	TCGA-PRAD	['Cystic, Mucinous and Serous Neoplasms', 'Adenomas and Adenocarcinomas', 'Ductal and Lobular Neoplasms']	Prostate Adenocarcinoma	TCGA	c94737b5-5b26-54a3-bfc6-40bc2b84a7a7	HC	International Genomics Consortium	Prostate adenocarcinoma	IGC																No	0	not reported	Prostate gland	844	21460	Adenocarcinoma, NOS	no	2013	Pattern 4
TCGA-CH-5750-01A	dc40cf49-b208-4f59-b5f0-cfbdd02970b2	Adenomas and Adenocarcinomas	dc40cf49-b208-4f59-b5f0-cfbdd02970b2	TCGA-CH-5750	Prostate gland	Not Reported	white	male	not hispanic or latino	Alive	72	-26389	1936		Prostate gland	TCGA-PRAD	['Cystic, Mucinous and Serous Neoplasms', 'Adenomas and Adenocarcinomas', 'Ductal and Lobular Neoplasms']	Prostate Adenocarcinoma	TCGA	e26b1374-41cc-53e9-82ed-2ec94bac2faf	CH	Indivumed	Prostate adenocarcinoma	IGC																No	0	not reported	Prostate gland	396	26389	Adenocarcinoma, NOS	no	2008	Pattern 4
TCGA-M7-A720-01A	444e78f7-1221-4882-ade2-7e45d828ea2a	Adenomas and Adenocarcinomas	444e78f7-1221-4882-ade2-7e45d828ea2a	TCGA-M7-A720	Prostate gland	Not Reported	white	male	not hispanic or latino	Alive	53	-19642	1960		Prostate gland	TCGA-PRAD	['Cystic, Mucinous and Serous Neoplasms', 'Adenomas and Adenocarcinomas', 'Ductal and Lobular Neoplasms']	Prostate Adenocarcinoma	TCGA	3808bd1c-a6a8-59ee-a194-90b9960f58b0	M7	University of North Carolina	Prostate adenocarcinoma	NCH																No	0	not reported	Prostate gland	384	19642	Adenocarcinoma, NOS	no	2013	Pattern 3
TCGA-EJ-7325-01B	45a04209-8fac-4181-bba3-1437c8fd7f09	Adenomas and Adenocarcinomas	45a04209-8fac-4181-bba3-1437c8fd7f09	TCGA-EJ-7325	Prostate gland	Not Reported	white	male	not hispanic or latino	Alive	63	-23029	1948		Prostate gland	TCGA-PRAD	['Cystic, Mucinous and Serous Neoplasms', 'Adenomas and Adenocarcinomas', 'Ductal and Lobular Neoplasms']	Prostate Adenocarcinoma	TCGA	004844ca-ead5-564e-83aa-dd7ff27c293f	EJ	University of Pittsburgh	Prostate adenocarcinoma	IGC																No	0	not reported	Prostate gland	1070	23029	Adenocarcinoma, NOS	yes	2011	Pattern 4
TCGA-V1-A9ZG-01A	dec99f86-622b-477f-a26a-98c954fb1f17	Adenomas and Adenocarcinomas	dec99f86-622b-477f-a26a-98c954fb1f17	TCGA-V1-A9ZG	Prostate gland	Not Reported	white	male	not hispanic or latino	Alive	64	-23725			Prostate gland	TCGA-PRAD	['Cystic, Mucinous and Serous Neoplasms', 'Adenomas and Adenocarcinomas', 'Ductal and Lobular Neoplasms']	Prostate Adenocarcinoma	TCGA	5e0dacbd-92b3-572e-86c7-18511019c25d	V1	University of California San Francisco	Prostate adenocarcinoma	NCH																No		not reported	Prostate gland	1517	23725	Adenocarcinoma, NOS	no		Pattern 5
TCGA-VP-A87J-01A	486d225f-eca6-499b-a142-dd86137b22e4	Adenomas and Adenocarcinomas	486d225f-eca6-499b-a142-dd86137b22e4	TCGA-VP-A87J	Prostate gland	Not Reported	black or african american	male	not reported	Alive	56	-20792	1954		Prostate gland	TCGA-PRAD	['Cystic, Mucinous and Serous Neoplasms', 'Adenomas and Adenocarcinomas', 'Ductal and Lobular Neoplasms']	Prostate Adenocarcinoma	TCGA	ab59258a-5d16-59c2-8ae9-535aff76b4ee	VP	Washington University	Prostate adenocarcinoma	NCH																No	0	not reported	Prostate gland	1774	20792	Adenocarcinoma, NOS	no	2010	Pattern 4
TCGA-EJ-5502-01A	48e83a4c-c602-494a-80cd-e2f4b4dd701e	Adenomas and Adenocarcinomas	48e83a4c-c602-494a-80cd-e2f4b4dd701e	TCGA-EJ-5502	Prostate gland	Not Reported	not reported	male	not reported	Alive	50	-18447	1960		Prostate gland	TCGA-PRAD	['Cystic, Mucinous and Serous Neoplasms', 'Adenomas and Adenocarcinomas', 'Ductal and Lobular Neoplasms']	Prostate Adenocarcinoma	TCGA	004844ca-ead5-564e-83aa-dd7ff27c293f	EJ	University of Pittsburgh	Prostate adenocarcinoma	IGC																No	0	not reported	Prostate gland	1171	18447	Adenocarcinoma, NOS	no	2010	Pattern 3
TCGA-G9-6366-01A	df3abb97-c790-4ff6-a726-6645b3058d72	Adenomas and Adenocarcinomas	df3abb97-c790-4ff6-a726-6645b3058d72	TCGA-G9-6366	Prostate gland	Not Reported	white	male	not hispanic or latino	Alive	61	-22428	1948		Prostate gland	TCGA-PRAD	['Cystic, Mucinous and Serous Neoplasms', 'Adenomas and Adenocarcinomas', 'Ductal and Lobular Neoplasms']	Prostate Adenocarcinoma	TCGA	93d73531-e5df-50f8-8863-84fada6752c0	G9	Roswell Park	Prostate adenocarcinoma	IGC																No	0	not reported	Prostate gland	1947	22428	Adenocarcinoma, NOS	no	2009	Pattern 3
TCGA-2A-AAYF-01A	490e84ed-3c02-4593-990e-ade5c109df44	Adenomas and Adenocarcinomas	490e84ed-3c02-4593-990e-ade5c109df44	TCGA-2A-AAYF	Prostate gland	Not Reported	white	male	not hispanic or latino	Alive	57	-20866	1954		Prostate gland	TCGA-PRAD	['Cystic, Mucinous and Serous Neoplasms', 'Adenomas and Adenocarcinomas', 'Ductal and Lobular Neoplasms']	Prostate Adenocarcinoma	TCGA	4bceac13-9b20-50f4-82b2-dcfdff25d475	2A	Memorial Sloan Kettering Cancer Center	Prostate adenocarcinoma	NCH																No	0	not reported	Prostate gland	1364	20866	Adenocarcinoma, NOS	no	2011	Pattern 4
TCGA-KK-A59Z-01A	df7bbd9c-0b35-4855-acde-46f4956f4df1	Adenomas and Adenocarcinomas	df7bbd9c-0b35-4855-acde-46f4956f4df1	TCGA-KK-A59Z	Prostate gland	Not Reported	black or african american	male	not reported	Alive	66	-24306	1941		Prostate gland	TCGA-PRAD	['Cystic, Mucinous and Serous Neoplasms', 'Adenomas and Adenocarcinomas', 'Ductal and Lobular Neoplasms']	Prostate Adenocarcinoma	TCGA	c4a03d2d-b7e9-5506-9521-4df06091fb20	KK	MD Anderson Cancer Center	Prostate adenocarcinoma	IGC																No	0	not reported	Prostate gland	2628	24306	Adenocarcinoma, NOS	no	2007	Pattern 3
TCGA-YL-A8S8-01A	494a8495-8d10-4a8f-8664-f68ac339c889	Adenomas and Adenocarcinomas	494a8495-8d10-4a8f-8664-f68ac339c889	TCGA-YL-A8S8	Prostate gland	Not Reported	white	male	not hispanic or latino	Alive	68	-25119	1940		Prostate gland	TCGA-PRAD	['Cystic, Mucinous and Serous Neoplasms', 'Adenomas and Adenocarcinomas', 'Ductal and Lobular Neoplasms']	Prostate Adenocarcinoma	TCGA	ab49fb71-c6b0-5cec-95d7-acc1c2773c52	YL	PROCURE Biobank	Prostate adenocarcinoma	NCH																No	0	not reported	Prostate gland	1890	25119	Adenocarcinoma, NOS	no	2008	Pattern 5
TCGA-G9-6369-01A	e0ff90e5-e6c3-4fb5-9512-6f09a891378b	Adenomas and Adenocarcinomas	e0ff90e5-e6c3-4fb5-9512-6f09a891378b	TCGA-G9-6369	Prostate gland	Not Reported	white	male	not hispanic or latino	Alive	55	-20238	1954		Prostate gland	TCGA-PRAD	['Cystic, Mucinous and Serous Neoplasms', 'Adenomas and Adenocarcinomas', 'Ductal and Lobular Neoplasms']	Prostate Adenocarcinoma	TCGA	93d73531-e5df-50f8-8863-84fada6752c0	G9	Roswell Park	Prostate adenocarcinoma	IGC																No	0	not reported	Prostate gland	1215	20238	Adenocarcinoma, NOS	no	2009	Pattern 3
[truncated: 40 more columns]
